# Supplementary material for: Warming assessment of the bottom-up Paris Agreement emissions pledges
Source: Nat Commun. 2018 Nov 16;9:4810. doi: 10.1038/s41467-018-07223-9 (PMC6240108; doi:10.1038/s41467-018-07223-9)
Supplement: Supplementary file 4 — Supplementary Data 1 [file 41467_2018_7223_MOESM4_ESM.xlsx]

## Sheet: Information
Warming assessment of the bottom-up Paris Agreement emissions pledges
This supplementary data can be visualized at: http://paris-equity-check.org/warming-check
In Sheet: {Global 2100-warming of NDCs}
This dataset contains the data presented in Figure 3b.
· Column A indicates countries’ ISO Alpha-3 codes,
· Column B indicates the full name of countries,
· Column C indicates the Global warming for 'Average NDC' assessment [in °C]
· Column D indicates the Global warming for 'High NDC' assessment [in °C]
· Column E indicates the Global warming for 'Low NDC' assessment [in °C]
Note: The 'High', 'Low' and 'Average' (average of 'High' and 'Low') NDC assessments are from: Malte Meinshausen & Ryan Alexander (2015) http://climatecollege.unimelb.edu.au/ndc-indc-factsheets
In Sheet: {2030-allocation vs 2100-warming}
This dataset contains the data presented in Figure 3a.
· Row 2 indicates the range of global 2100-warming [in °C] interpolated between the minimum and maximum 2100 warming
· Column A indicates countries’ ISO Alpha-3 codes,
· Column B indicates the full name of countries,
· Columns D to OH contain the national 2030 emissions levels associated with the global 2100-warming temperature of Row 1 using the 'CBDR-RC hybrid’ approach [in % change compared to 2010 levels]
In Sheets: {CBDR-RC hybrid 1.5°C-scenario} {CBDR-RC hybrid 1.5°C-scenario %}
· Row 2 indicates the years,
· Column A indicates countries’ ISO Alpha-3 codes,
· Column B to IR provides national historical GHG emissions from 1850 to 2010, and 'CBDR-RC hybrid' 1.5°C-scenario allocation for 2011-2100, [in GgCO2eq] and in [% of 2010 levels]
Note: the 1.5°C scenario is an average of a set of 1.5°C-consistent scenarios, see main article.
In Sheets: {CBDR-RC hybrid 2°C-scenario} and {CBDR-RC hybrid 2°C-scenario %}
· Row 2 indicates the years
· Column A indicates countries’ ISO Alpha-3 codes,
· Column B to IR provides national historical GHG emissions from 1850 to 2010, and 'CBDR-RC hybrid' 2°C-scenario allocation for 2011-2100, [in GgCO2eq] and in [% of 2010 levels]
Note: the 2°C scenario is RCP2.6 with a likely chance to stay below 2°C, see main article.
Note: Kyoto-GHG emissions are aggregated using the Global Warming Potential of the IPCC Second Assessment Report and expressed in GgCO2eq. Emissions from LULUCF and internarional shipping and aviationare excluded.
Supplementary Table
Article title: Warming assessment of the bottom-up Paris Agreement emissions pledges
Authors: Yann Robiou du Pont1*, Malte Meinshausen1,2
In Nature Communications.
1 Australian-German Climate & Energy College, University of Melbourne, Parkville 3010, Victoria, Australia.
2 Potsdam Institute for Climate Impact Research (PIK), Telegraphenberg, 14412 Potsdam, Germany
*Corresponding author: Yann Robiou du Pont, yann.rdp@climate-energy-college.org

## Sheet: Global 2100-warming of NDCs
Global 2100-warming of NDCs
Country code ISO Alpha-3	Country names	Global 2100-warming for 'Average NDC' assessment [in °C]	Global 2100-warming for 'High NDC' assessment [in °C]	Global 2100-warming for 'Low NDC' assessment [in °C]
ARG	ARGENTINA	5.1	4.7	5.1
ARM	ARMENIA	5.1	5.1	5.1
AUS	AUSTRALIA	4.4	4.3	4.5
AUT	AUSTRIA	3.2	3.2	3.2
AZE	AZERBAIJAN	3.3	3.3	3.3
BDI	BURUNDI	1.2	1.2	1.2
BEL	BELGIUM	3.2	3.2	3.2
BEN	BENIN	1.2	1.2	1.2
BFA	BURKINA FASO	1.2	1.2	1.2
BGD	BANGLADESH	1.2	1.2	1.2
BGR	BULGARIA, THE REPUBLIC OF	3.6	3.6	3.6
BHR	BAHRAIN	5.1	5.1	5.1
BHS	BAHAMAS	2.3	1.4	3.6
BIH	BOSNIA AND HERZEGOVINA	5.1	5.1	5.1
BLR	BELARUS	5.1	5.1	5.1
BLZ	BELIZE	2.3	2.6	2.1
BOL	BOLIVIA, THE PLURINATIONAL STATE OF	5.1	5.1	5.1
BRA	BRAZIL	3.7	3.7	3.7
BRB	BARBADOS	4.3	4.3	4.3
BRN	BRUNEI DARUSSALAM	5.1	5.1	5.1
BTN	BHUTAN	1.2	1.2	1.2
BWA	BOTSWANA	5.1	5.1	5.1
CAF	CENTRAL AFRICAN REPUBLIC	1.2	1.2	1.2
CAN	CANADA	5.1	5.1	5.1
CHE	SWITZERLAND	1.6	1.6	1.6
CHL	CHILE	5.1	5.1	5.1
CHN	CHINA	5.1	5.1	5.1
CIV	COTE D'IVOIRE	1.2	1.2	1.2
CMR	CAMEROON	1.2	1.2	1.2
COD	CONGO, DEMOCRATIC REPUBLIC OF THE	1.2	1.2	1.2
COG	CONGO, REPUBLIC OF THE	1.2	1.2	1.8
COL	COLOMBIA	2.6	2.3	3
COM	COMOROS	1.2	1.2	1.2
CPV	CAPE VERDE	1.2	1.2	1.2
CRI	COSTA RICA	1.2	1.2	1.2
CUB	CUBA	5.1	5.1	5.1
CYP	CYPRUS	2.5	2.5	2.5
CZE	CZECH REPUBLIC	3.8	3.8	3.8
DEU	GERMANY	3	3	3
DJI	DJIBOUTI	1.2	1.2	1.2
DNK	DENMARK	3	3	3
DOM	DOMINICAN REPUBLIC	2.7	1.3	5
DZA	ALGERIA	4.3	3.4	5.1
ECU	ECUADOR	1.5	1.2	2
EGY	EGYPT	3.3	3.3	3.3
ERI	ERITREA	1.2	1.2	1.2
ESP	SPAIN	3.4	3.4	3.5
EST	ESTONIA	3.1	3.1	3.1
ETH	ETHIOPIA	1.2	1.2	1.2
FIN	FINLAND	3.5	3.5	3.5
FJI	FIJI, THE REPUBLIC OF	2.2	2	2.5
FRA	FRANCE	2.6	2.6	2.6
GAB	GABON	2.6	2.6	2.6
GBR	UNITED KINGDOM OF GREAT BRITAIN AND NORTHERN IRELAND	2.9	2.9	2.9
GEO	GEORGIA	5.1	5.1	5.1
GHA	GHANA	1.2	1.2	1.2
GIN	GUINEA	1.2	1.2	1.2
GMB	GAMBIA	1.2	1.2	1.2
GNB	GUINEA-BISSAU	1.2	1.2	1.2
GNQ	EQUATORIAL GUINEA	2	2	2
GRC	GREECE	3.8	3.8	3.8
GTM	GUATEMALA	1.2	1.2	1.2
GUY	GUYANA	1.6	1.2	2.5
HND	HONDURAS	1.3	1.2	1.4
HRV	CROATIA	4	4	4
HTI	HAITI	1.2	1.2	1.2
HUN	HUNGARY	4.6	4.6	4.6
IDN	INDONESIA	2.5	1.9	3.4
IND	INDIA	2.6	2	3.4
IRL	IRELAND	3.9	3.9	3.9
IRN	IRAN, ISLAMIC REPUBLIC OF	5.1	5.1	5.1
IRQ	IRAQ	3.9	3.2	4.8
ISL	ICELAND	1.9	1.9	1.9
ISR	ISRAEL	3.8	3.8	3.8
ITA	ITALY	3.2	3.2	3.2
JAM	JAMAICA	5.1	5.1	5.1
JOR	JORDAN	3	2.6	3.6
JPN	JAPAN	4.3	4.3	4.3
KAZ	KAZAKHSTAN	5.1	5.1	5.1
KEN	KENYA	1.2	1.2	1.2
KGZ	KYRGYZSTAN	1.2	1.2	1.3
KHM	CAMBODIA	1.2	1.2	1.2
KOR	KOREA, REPUBLIC OF	4.7	4.7	4.7
KWT	KUWAIT	5.1	5.1	5.1
LAO	LAO PEOPLE'S DEMOCRATIC REPUBLIC	1.2	1.2	1.2
LBN	LEBANON	5.1	5.1	5.1
LBR	LIBERIA	1.2	1.2	1.2
LBY	LIBYA	5.1	5.1	5.1
LCA	SAINT LUCIA	2.3	1.8	2.8
LKA	SRI LANKA	1.2	1.2	1.2
LSO	LESOTHO	1.2	1.2	1.2
LTU	LITHUANIA	5.1	5.1	5.1
LUX	LUXEMBOURG	3.8	3.8	3.8
LVA	LATVIA	4.9	4.9	4.9
MAR	MOROCCO	2.6	2.1	3.1
MDA	MOLDOVA, REPUBLIC OF	2.8	2	4.1
MDG	MADAGASCAR	1.2	1.2	1.2
MDV	MALDIVES	4.9	4.9	4.9
MEX	MEXICO	2.8	2.3	3.3
MKD	MACEDONIA, THE FORMER YUGOSLAV REPUBLIC OF	5.1	5.1	5.1
MLI	MALI	1.2	1.2	1.2
MLT	MALTA	2.3	2.3	2.3
MNG	MONGOLIA	5.1	5.1	5.1
MOZ	MOZAMBIQUE	1.2	1.2	1.2
MRT	MAURITANIA	1.4	1.3	1.6
MUS	MAURITIUS	4.9	4.9	4.9
MWI	MALAWI	1.2	1.2	1.2
MYS	MALAYSIA	5.1	5.1	5.1
NAM	NAMIBIA	5.1	5.1	5.1
NER	NIGER	1.2	1.2	1.2
NGA	NIGERIA	1.2	1.2	1.2
NIC	NICARAGUA	1.4	1.4	1.4
NLD	NETHERLANDS, THE KINGDOM OF THE	2.9	2.9	2.9
NOR	NORWAY	2.2	2.2	2.2
NPL	NEPAL	1.2	1.2	1.2
NZL	NEW ZEALAND	5.1	5.1	5.1
OMN	OMAN	5.1	5.1	5.1
PAK	PAKISTAN	1.2	1.2	1.2
PAN	PANAMA	2.8	2.8	2.8
PER	PERU	1.2	1.2	1.4
PHL	PHILIPPINES	1.2	1.2	1.2
PNG	PAPUA NEW GUINEA	1.2	1.2	1.3
POL	POLAND	3.7	3.7	3.7
PRT	PORTUGAL	4.1	4.1	4.1
PRY	PARAGUAY	5.1	5.1	5.1
ROU	ROMANIA	4.2	4.2	4.2
RUS	RUSSIAN FEDERATION	5.1	5.1	5.1
RWA	RWANDA	1.2	1.2	1.2
SAU	SAUDI ARABIA	5.1	5.1	5.1
SDN	SUDAN, REPUBLIC OF THE	1.7	1.7	1.7
SEN	SENEGAL	1.2	1.2	1.2
SGP	SINGAPORE	5.1	5.1	5.1
SLB	SOLOMON ISLANDS	1.2	1.2	1.2
SLE	SIERRA LEONE	1.2	1.2	1.2
SLV	EL SALVADOR	1.7	1.7	1.7
SOM	SOMALIA	1.2	1.2	1.2
SRB	SERBIA	5.1	5.1	5.1
STP	SAO TOME AND PRINCIPE	1.2	1.2	1.2
SUR	SURINAME	5.1	5.1	5.1
SVK	SLOVAKIA	3.5	3.5	3.5
SVN	SLOVENIA	3.9	3.9	3.9
SWE	SWEDEN	2.7	2.7	2.7
SWZ	SWAZILAND	1.6	1.6	1.6
SYR	SYRIAN ARAB REPUBLIC	3.2	3.2	3.2
TCD	CHAD	1.2	1.2	1.2
TGO	TOGO	1.2	1.2	1.2
THA	THAILAND	5.1	4.5	5.1
TJK	TAJIKISTAN	1.6	1.4	1.8
TKM	TURKMENISTAN	5.1	5.1	5.1
TLS	TIMOR-LESTE	1.2	1.2	1.2
TON	TONGA	1.2	1.2	1.2
TTO	TRINIDAD AND TOBAGO	5.1	5.1	5.1
TUN	TUNISIA	5.1	3.2	5.1
TUR	TURKEY	5.1	5.1	5.1
TZA	TANZANIA, UNITED REPUBLIC OF	1.2	1.2	1.2
UGA	UGANDA	1.2	1.2	1.2
UKR	UKRAINE	5.1	5.1	5.1
URY	URUGUAY	5.1	4.7	5.1
USA	UNITED STATES OF AMERICA	4	3.9	4
UZB	UZBEKISTAN	5.1	5.1	5.1
VCT	SAINT VINCENT AND THE GRENADINES	2.7	2.7	2.7
VEN	VENEZUELA, BOLIVARIAN REPUBLIC OF	5.1	5.1	5.1
VNM	VIET NAM	5.1	5.1	5.1
VUT	VANUATU	1.2	1.2	1.2
WSM	SAMOA	1.2	1.2	1.2
YEM	YEMEN	1.2	1.2	1.2
ZAF	SOUTH AFRICA	5.1	4.2	5.1
ZMB	ZAMBIA	1.2	1.2	1.2
EU28	European Union (28)	3.2	3.2	3.2
	G8+China	5.1	5.1	5.1
	Rest of the World	1.7	1.5	1.9

## Sheet: 2030-allocation vs 2100-warming
Global 2100-warming consistency - National emissions levels under the hybrid approach as a function of global warming [in % change compared to 2010 levels]
		Global warming [in °C]	1.17948	1.18948	1.19948	1.20948	1.21948	1.22948	1.23948	1.24948	1.25948	1.26948	1.27948	1.28948	1.29948	1.30948	1.31948	1.32948	1.33948	1.34948	1.35948	1.36948	1.37948	1.38948	1.39948	1.40948	1.41948	1.42948	1.43948	1.44948	1.45948	1.46948	1.47948	1.48948	1.49948	1.50948	1.51948	1.52948	1.53948	1.54948	1.55948	1.56948	1.57948	1.58948	1.59948	1.60948	1.61948	1.62948	1.63948
Country code ISO Alpha-3	Country names
ARG	ARGENTINA		-65.2379	-64.9267	-64.6163	-64.3065	-63.9975	-63.6891	-63.3814	-63.0744	-62.7681	-62.4625	-62.1576	-61.8533	-61.5498	-61.2469	-60.9447	-60.6433	-60.3425	-60.0424	-59.743	-59.4443	-59.1462	-58.8489	-58.5523	-58.2563	-57.961	-57.6665	-57.3726	-57.0794	-56.7869	-56.4951	-56.2039	-55.9135	-55.6238	-55.3347	-55.0463	-54.7587	-54.4717	-54.1854	-53.8998	-53.6149	-53.3306	-53.0471	-52.7642	-52.4821	-52.2006	-51.9199	-51.6398
ARM	ARMENIA		-49.1494	-48.7576	-48.3668	-47.977	-47.5881	-47.2002	-46.8133	-46.4273	-46.0424	-45.6584	-45.2753	-44.8933	-44.5122	-44.1321	-43.753	-43.3748	-42.9977	-42.6215	-42.2462	-41.872	-41.4987	-41.1264	-40.7551	-40.3847	-40.0153	-39.6469	-39.2795	-38.913	-38.5475	-38.183	-37.8195	-37.4569	-37.0953	-36.7347	-36.3751	-36.0164	-35.6587	-35.302	-34.9463	-34.5915	-34.2377	-33.8849	-33.533	-33.1822	-32.8323	-32.4833	-32.1354
AUS	AUSTRALIA		-75.5847	-75.3791	-75.1737	-74.9686	-74.7637	-74.5591	-74.3547	-74.1506	-73.9467	-73.7431	-73.5397	-73.3366	-73.1337	-72.9311	-72.7287	-72.5265	-72.3246	-72.123	-71.9216	-71.7204	-71.5195	-71.3189	-71.1184	-70.9183	-70.7184	-70.5187	-70.3193	-70.1201	-69.9212	-69.7225	-69.5241	-69.3259	-69.1279	-68.9303	-68.7328	-68.5356	-68.3387	-68.142	-67.9455	-67.7493	-67.5534	-67.3577	-67.1622	-66.967	-66.772	-66.5773	-66.3828
AUT	AUSTRIA		-72.4653	-72.1937	-71.9227	-71.6523	-71.3823	-71.1128	-70.8439	-70.5755	-70.3076	-70.0403	-69.7734	-69.5071	-69.2413	-68.976	-68.7112	-68.447	-68.1833	-67.9201	-67.6574	-67.3952	-67.1336	-66.8725	-66.6119	-66.3518	-66.0922	-65.8332	-65.5747	-65.3167	-65.0592	-64.8022	-64.5458	-64.2899	-64.0345	-63.7796	-63.5252	-63.2714	-63.0181	-62.7653	-62.513	-62.2612	-62.01	-61.7593	-61.5091	-61.2594	-61.0102	-60.7616	-60.5135
AZE	AZERBAIJAN		-57.0981	-56.7398	-56.3823	-56.0257	-55.67	-55.3152	-54.9612	-54.6082	-54.256	-53.9047	-53.5542	-53.2047	-52.856	-52.5082	-52.1612	-51.8152	-51.47	-51.1257	-50.7823	-50.4397	-50.0981	-49.7573	-49.4174	-49.0783	-48.7402	-48.4029	-48.0665	-47.731	-47.3963	-47.0625	-46.7296	-46.3976	-46.0665	-45.7362	-45.4068	-45.0783	-44.7507	-44.4239	-44.0981	-43.7731	-43.4489	-43.1257	-42.8033	-42.4818	-42.1612	-41.8415	-41.5226
BDI	BURUNDI		3619.79	3650.86	3681.86	3712.77	3743.61	3774.38	3805.07	3835.68	3866.22	3896.68	3927.06	3957.37	3987.6	4017.76	4047.84	4077.85	4107.77	4137.63	4167.4	4197.1	4226.73	4256.28	4285.75	4315.14	4344.46	4373.71	4402.87	4431.97	4460.98	4489.92	4518.79	4547.57	4576.28	4604.92	4633.48	4661.96	4690.37	4718.7	4746.96	4775.13	4803.24	4831.26	4859.21	4887.09	4914.89	4942.61	4970.26
BEL	BELGIUM		-73.1446	-72.8963	-72.6485	-72.4011	-72.1541	-71.9076	-71.6614	-71.4157	-71.1704	-70.9256	-70.6811	-70.4371	-70.1935	-69.9503	-69.7075	-69.4652	-69.2233	-68.9818	-68.7407	-68.5	-68.2598	-68.02	-67.7806	-67.5416	-67.3031	-67.065	-66.8273	-66.59	-66.3531	-66.1167	-65.8807	-65.6451	-65.4099	-65.1751	-64.9408	-64.7069	-64.4734	-64.2403	-64.0077	-63.7755	-63.5437	-63.3123	-63.0813	-62.8508	-62.6207	-62.391	-62.1617
BEN	BENIN		555.565	561.041	566.503	571.952	577.387	582.809	588.218	593.613	598.994	604.363	609.718	615.059	620.387	625.702	631.003	636.291	641.566	646.827	652.074	657.309	662.53	667.737	672.931	678.112	683.279	688.433	693.573	698.7	703.814	708.914	714.001	719.075	724.135	729.181	734.214	739.234	744.241	749.234	754.213	759.179	764.132	769.071	773.997	778.91	783.809	788.695	793.567
BFA	BURKINA FASO		944.894	953.622	962.328	971.013	979.676	988.318	996.938	1005.54	1014.12	1022.67	1031.21	1039.72	1048.21	1056.68	1065.13	1073.56	1081.97	1090.35	1098.72	1107.06	1115.38	1123.68	1131.96	1140.22	1148.46	1156.67	1164.86	1173.03	1181.19	1189.31	1197.42	1205.51	1213.57	1221.62	1229.64	1237.64	1245.62	1253.58	1261.52	1269.43	1277.33	1285.2	1293.05	1300.88	1308.69	1316.48	1324.24
BGD	BANGLADESH		381.865	385.89	389.905	393.91	397.905	401.89	405.866	409.831	413.787	417.733	421.669	425.595	429.512	433.418	437.315	441.202	445.079	448.946	452.803	456.65	460.488	464.316	468.133	471.941	475.74	479.528	483.306	487.075	490.833	494.582	498.321	502.051	505.77	509.479	513.179	516.869	520.548	524.219	527.879	531.529	535.17	538.8	542.421	546.032	549.633	553.224	556.805
BGR	BULGARIA, THE REPUBLIC OF		-72.5124	-72.2459	-71.9798	-71.7143	-71.4492	-71.1847	-70.9206	-70.657	-70.3939	-70.1313	-69.8691	-69.6075	-69.3464	-69.0857	-68.8256	-68.5659	-68.3067	-68.048	-67.7898	-67.5321	-67.2749	-67.0182	-66.7619	-66.5062	-66.2509	-65.9961	-65.7419	-65.4881	-65.2348	-64.982	-64.7296	-64.4778	-64.2265	-63.9756	-63.7253	-63.4754	-63.226	-62.9771	-62.7287	-62.4808	-62.2334	-61.9865	-61.7401	-61.4941	-61.2487	-61.0037	-60.7592
BHR	BAHRAIN		-73.6898	-73.4186	-73.148	-72.8779	-72.6083	-72.3392	-72.0706	-71.8026	-71.5351	-71.2681	-71.0016	-70.7356	-70.4702	-70.2052	-69.9408	-69.677	-69.4136	-69.1508	-68.8885	-68.6267	-68.3654	-68.1046	-67.8444	-67.5847	-67.3255	-67.0668	-66.8087	-66.551	-66.2939	-66.0373	-65.7813	-65.5257	-65.2707	-65.0162	-64.7622	-64.5087	-64.2558	-64.0033	-63.7514	-63.5001	-63.2492	-62.9989	-62.749	-62.4997	-62.2509	-62.0027	-61.7549
BHS	BAHAMAS		-76.1857	-75.9495	-75.7136	-75.4781	-75.243	-75.0083	-74.774	-74.54	-74.3064	-74.0732	-73.8404	-73.608	-73.3759	-73.1442	-72.9129	-72.682	-72.4515	-72.2213	-71.9916	-71.7622	-71.5332	-71.3045	-71.0763	-70.8484	-70.6209	-70.3938	-70.1671	-69.9407	-69.7148	-69.4892	-69.264	-69.0391	-68.8147	-68.5906	-68.3669	-68.1436	-67.9207	-67.6982	-67.476	-67.2542	-67.0328	-66.8118	-66.5912	-66.3709	-66.151	-65.9315	-65.7124
BIH	BOSNIA AND HERZEGOVINA		-66.9565	-66.6454	-66.3351	-66.0254	-65.7164	-65.4082	-65.1006	-64.7937	-64.4875	-64.182	-63.8772	-63.5731	-63.2697	-62.9669	-62.6649	-62.3636	-62.063	-61.763	-61.4638	-61.1652	-60.8674	-60.5702	-60.2738	-59.978	-59.6829	-59.3885	-59.0949	-58.8019	-58.5096	-58.218	-57.9271	-57.6369	-57.3474	-57.0585	-56.7704	-56.483	-56.1962	-55.9102	-55.6249	-55.3402	-55.0563	-54.773	-54.4904	-54.2086	-53.9274	-53.6469	-53.3671
BLR	BELARUS		-73.2465	-72.9976	-72.7492	-72.5012	-72.2536	-72.0064	-71.7597	-71.5134	-71.2675	-71.022	-70.777	-70.5324	-70.2882	-70.0444	-69.8011	-69.5582	-69.3157	-69.0736	-68.832	-68.5908	-68.35	-68.1096	-67.8697	-67.6302	-67.3911	-67.1524	-66.9142	-66.6763	-66.439	-66.202	-65.9655	-65.7293	-65.4937	-65.2584	-65.0235	-64.7891	-64.5551	-64.3216	-64.0884	-63.8557	-63.6234	-63.3916	-63.1601	-62.9291	-62.6985	-62.4684	-62.2386
BLZ	BELIZE		-17.8817	-17.475	-17.0693	-16.6646	-16.2608	-15.8579	-15.4561	-15.0552	-14.6552	-14.2563	-13.8583	-13.4613	-13.0652	-12.6701	-12.276	-11.8828	-11.4906	-11.0994	-10.7091	-10.3198	-9.93152	-9.54416	-9.15777	-8.77235	-8.38789	-8.0044	-7.62187	-7.24031	-6.85972	-6.4801	-6.10144	-5.72375	-5.34703	-4.97127	-4.59648	-4.22266	-3.84981	-3.47792	-3.10699	-2.73704	-2.36805	-2.00003	-1.63298	-1.26689	-0.901767	-0.537613	-0.174426
BOL	BOLIVIA, THE PLURINATIONAL STATE OF		-25.1225	-24.5938	-24.0664	-23.5403	-23.0155	-22.492	-21.9698	-21.4489	-20.9293	-20.411	-19.894	-19.3783	-18.864	-18.3509	-17.8391	-17.3287	-16.8195	-16.3117	-15.8051	-15.2999	-14.796	-14.2933	-13.792	-13.292	-12.7933	-12.2959	-11.7998	-11.305	-10.8115	-10.3193	-9.82841	-9.33883	-8.85055	-8.36358	-7.87792	-7.39356	-6.9105	-6.42875	-5.9483	-5.46916	-4.99132	-4.51479	-4.03956	-3.56564	-3.09302	-2.62171	-2.1517
BRA	BRAZIL		-54.8943	-54.5222	-54.151	-53.7807	-53.4113	-53.0428	-52.6752	-52.3086	-51.9428	-51.578	-51.2141	-50.8511	-50.489	-50.1278	-49.7675	-49.4082	-49.0497	-48.6922	-48.3355	-47.9798	-47.625	-47.2711	-46.9181	-46.5661	-46.2149	-45.8647	-45.5153	-45.1669	-44.8194	-44.4728	-44.1271	-43.7823	-43.4384	-43.0955	-42.7534	-42.4123	-42.0721	-41.7328	-41.3944	-41.0569	-40.7203	-40.3846	-40.0499	-39.7161	-39.3831	-39.0511	-38.72
BRB	BARBADOS		-43.0975	-42.6661	-42.2357	-41.8063	-41.3781	-40.9508	-40.5247	-40.0996	-39.6755	-39.2526	-38.8307	-38.4098	-37.99	-37.5713	-37.1536	-36.737	-36.3214	-35.9069	-35.4935	-35.0811	-34.6698	-34.2596	-33.8504	-33.4423	-33.0352	-32.6292	-32.2243	-31.8204	-31.4176	-31.0158	-30.6151	-30.2155	-29.8169	-29.4194	-29.0229	-28.6275	-28.2332	-27.8399	-27.4477	-27.0565	-26.6665	-26.2774	-25.8895	-25.5025	-25.1167	-24.7319	-24.3482
BRN	BRUNEI DARUSSALAM		-76.6787	-76.4942	-76.3098	-76.1255	-75.9414	-75.7575	-75.5738	-75.3902	-75.2067	-75.0235	-74.8404	-74.6575	-74.4747	-74.2921	-74.1097	-73.9274	-73.7453	-73.5634	-73.3816	-73.2	-73.0186	-72.8373	-72.6562	-72.4752	-72.2945	-72.1139	-71.9334	-71.7531	-71.573	-71.3931	-71.2133	-71.0336	-70.8542	-70.6749	-70.4958	-70.3168	-70.138	-69.9594	-69.7809	-69.6026	-69.4245	-69.2465	-69.0687	-68.8911	-68.7136	-68.5363	-68.3591
BTN	BHUTAN		24.873	25.5561	26.2373	26.9166	27.5941	28.2697	28.9434	29.6153	30.2853	30.9534	31.6197	32.2841	32.9467	33.6074	34.2662	34.9231	35.5782	36.2314	36.8828	37.5323	38.1799	38.8257	39.4696	40.1116	40.7518	41.3901	42.0265	42.6611	43.2938	43.9247	44.5537	45.1808	45.806	46.4294	47.0509	47.6706	48.2884	48.9043	49.5184	50.1306	50.7409	51.3494	51.956	52.5607	53.1636	53.7646	54.3638
BWA	BOTSWANA		-44.903	-44.47	-44.0381	-43.6072	-43.1774	-42.7487	-42.321	-41.8945	-41.4689	-41.0445	-40.6211	-40.1988	-39.7775	-39.3573	-38.9382	-38.5201	-38.1031	-37.6872	-37.2724	-36.8586	-36.4459	-36.0342	-35.6236	-35.2141	-34.8056	-34.3982	-33.9919	-33.5866	-33.1825	-32.7793	-32.3773	-31.9763	-31.5764	-31.1775	-30.7797	-30.383	-29.9873	-29.5927	-29.1992	-28.8067	-28.4153	-28.025	-27.6358	-27.2476	-26.8604	-26.4744	-26.0894
CAF	CENTRAL AFRICAN REPUBLIC		-68.0076	-67.7404	-67.4738	-67.2079	-66.9427	-66.6781	-66.4141	-66.1508	-65.8882	-65.6262	-65.3649	-65.1042	-64.8442	-64.5849	-64.3261	-64.0681	-63.8107	-63.5539	-63.2978	-63.0424	-62.7876	-62.5335	-62.28	-62.0272	-61.775	-61.5235	-61.2726	-61.0224	-60.7729	-60.524	-60.2758	-60.0282	-59.7812	-59.5349	-59.2893	-59.0443	-58.8	-58.5564	-58.3134	-58.071	-57.8293	-57.5882	-57.3479	-57.1081	-56.869	-56.6306	-56.3928
CAN	CANADA		-75.3	-75.0955	-74.8913	-74.6873	-74.4836	-74.2801	-74.0769	-73.8738	-73.6711	-73.4686	-73.2663	-73.0643	-72.8625	-72.6609	-72.4596	-72.2585	-72.0577	-71.8571	-71.6568	-71.4567	-71.2569	-71.0572	-70.8579	-70.6588	-70.4599	-70.2612	-70.0628	-69.8647	-69.6668	-69.4691	-69.2717	-69.0745	-68.8775	-68.6809	-68.4844	-68.2882	-68.0922	-67.8965	-67.701	-67.5058	-67.3107	-67.116	-66.9215	-66.7272	-66.5332	-66.3394	-66.1458
CHE	SWITZERLAND		-63.214	-62.8921	-62.5708	-62.2503	-61.9305	-61.6115	-61.2931	-60.9755	-60.6586	-60.3425	-60.027	-59.7123	-59.3983	-59.0851	-58.7725	-58.4607	-58.1497	-57.8393	-57.5297	-57.2208	-56.9126	-56.6052	-56.2985	-55.9925	-55.6872	-55.3827	-55.0789	-54.7758	-54.4734	-54.1718	-53.8709	-53.5707	-53.2713	-52.9725	-52.6745	-52.3773	-52.0807	-51.7849	-51.4898	-51.1954	-50.9018	-50.6089	-50.3167	-50.0252	-49.7345	-49.4445	-49.1552
CHL	CHILE		-59.9451	-59.6089	-59.2734	-58.9388	-58.605	-58.272	-57.9398	-57.6084	-57.2778	-56.948	-56.6191	-56.2909	-55.9636	-55.6371	-55.3113	-54.9864	-54.6623	-54.339	-54.0165	-53.6948	-53.374	-53.0539	-52.7347	-52.4162	-52.0986	-51.7818	-51.4657	-51.1505	-50.8361	-50.5225	-50.2098	-49.8978	-49.5866	-49.2763	-48.9667	-48.658	-48.3501	-48.043	-47.7367	-47.4312	-47.1265	-46.8226	-46.5195	-46.2173	-45.9158	-45.6152	-45.3154
CHN	CHINA		-70.9868	-70.6918	-70.3975	-70.1038	-69.8108	-69.5184	-69.2266	-68.9355	-68.645	-68.3551	-68.0659	-67.7773	-67.4893	-67.202	-66.9153	-66.6293	-66.3439	-66.0591	-65.7749	-65.4914	-65.2085	-64.9263	-64.6447	-64.3637	-64.0834	-63.8036	-63.5246	-63.2461	-62.9683	-62.6912	-62.4146	-62.1387	-61.8635	-61.5888	-61.3149	-61.0415	-60.7688	-60.4967	-60.2252	-59.9544	-59.6842	-59.4147	-59.1458	-58.8775	-58.6098	-58.3428	-58.0764
CIV	COTE D'IVOIRE		637.518	643.679	649.824	655.953	662.068	668.168	674.253	680.322	686.377	692.416	698.441	704.45	710.444	716.423	722.387	728.336	734.27	740.189	746.092	751.981	757.855	763.713	769.556	775.385	781.198	786.996	792.779	798.547	804.3	810.038	815.76	821.468	827.161	832.838	838.501	844.148	849.78	855.397	860.999	866.587	872.158	877.715	883.257	888.784	894.295	899.792	905.273
CMR	CAMEROON		94.4538	96.078	97.6982	99.3144	100.927	102.535	104.139	105.739	107.336	108.928	110.517	112.101	113.681	115.258	116.83	118.399	119.963	121.524	123.08	124.633	126.182	127.726	129.267	130.804	132.336	133.865	135.39	136.911	138.427	139.94	141.449	142.954	144.455	145.952	147.445	148.934	150.419	151.9	153.377	154.85	156.319	157.784	159.245	160.702	162.156	163.605	165.05
COD	CONGO, DEMOCRATIC REPUBLIC OF THE		167.545	169.336	171.123	172.906	174.684	176.457	178.226	179.991	181.751	183.507	185.259	187.006	188.748	190.486	192.22	193.949	195.674	197.394	199.11	200.822	202.529	204.232	205.93	207.624	209.313	210.998	212.678	214.354	216.026	217.693	219.356	221.014	222.668	224.318	225.963	227.603	229.24	230.871	232.499	234.122	235.74	237.354	238.964	240.569	242.17	243.766	245.358
COG	CONGO, REPUBLIC OF THE		15.6712	16.3088	16.9446	17.5787	18.211	18.8416	19.4704	20.0975	20.7229	21.3465	21.9684	22.5885	23.2069	23.8235	24.4384	25.0515	25.6629	26.2726	26.8805	27.4867	28.0911	28.6938	29.2947	29.8939	30.4914	31.0871	31.681	32.2732	32.8637	33.4524	34.0394	34.6247	35.2082	35.7899	36.3699	36.9482	37.5247	38.0995	38.6725	39.2438	39.8133	40.3811	40.9472	41.5115	42.0741	42.6349	43.194
COL	COLOMBIA		-21.3444	-20.8358	-20.3284	-19.8224	-19.3177	-18.8144	-18.3123	-17.8115	-17.3121	-16.814	-16.3172	-15.8217	-15.3275	-14.8347	-14.3431	-13.8529	-13.364	-12.8764	-12.3901	-11.9051	-11.4215	-10.9391	-10.4581	-9.97838	-9.49998	-9.0229	-8.54714	-8.07269	-7.59955	-7.12773	-6.65723	-6.18804	-5.72016	-5.2536	-4.78836	-4.32443	-3.86181	-3.40051	-2.94053	-2.48186	-2.0245	-1.56846	-1.11374	-0.660327	-0.208232	0.242549	0.692014
COM	COMOROS		1152.97	1163.44	1173.88	1184.29	1194.68	1205.04	1215.38	1225.69	1235.98	1246.24	1256.47	1266.68	1276.86	1287.02	1297.15	1307.26	1317.34	1327.4	1337.43	1347.43	1357.41	1367.36	1377.29	1387.19	1397.07	1406.92	1416.74	1426.54	1436.32	1446.06	1455.79	1465.48	1475.15	1484.8	1494.42	1504.01	1513.58	1523.13	1532.64	1542.14	1551.6	1561.04	1570.46	1579.85	1589.21	1598.55	1607.86
CPV	CAPE VERDE		223.293	225.452	227.606	229.755	231.899	234.037	236.17	238.297	240.419	242.536	244.647	246.754	248.854	250.95	253.04	255.125	257.204	259.278	261.347	263.41	265.468	267.521	269.568	271.61	273.647	275.678	277.704	279.724	281.74	283.75	285.754	287.753	289.747	291.736	293.719	295.697	297.669	299.637	301.598	303.555	305.506	307.452	309.392	311.327	313.257	315.182	317.101
CRI	COSTA RICA		35.8323	36.5979	37.3615	38.123	38.8825	39.64	40.3954	41.1487	41.9001	42.6493	43.3966	44.1418	44.8849	45.6261	46.3651	47.1021	47.8371	48.5701	49.301	50.0298	50.7566	51.4814	52.2041	52.9248	53.6434	54.36	55.0746	55.7871	56.4976	57.206	57.9124	58.6167	59.319	60.0193	60.7175	61.4136	62.1077	62.7998	63.4899	64.1779	64.8638	65.5477	66.2296	66.9094	67.5872	68.2629	68.9366
CUB	CUBA		-55.897	-55.5286	-55.1611	-54.7946	-54.4289	-54.0641	-53.7003	-53.3373	-52.9753	-52.6141	-52.2539	-51.8945	-51.5361	-51.1785	-50.8219	-50.4661	-50.1113	-49.7574	-49.4043	-49.0522	-48.701	-48.3506	-48.0012	-47.6527	-47.305	-46.9583	-46.6125	-46.2676	-45.9236	-45.5804	-45.2382	-44.8969	-44.5565	-44.217	-43.8784	-43.5407	-43.2039	-42.868	-42.533	-42.1989	-41.8657	-41.5334	-41.202	-40.8715	-40.5419	-40.2132	-39.8854
CYP	CYPRUS		-66.285	-65.9749	-65.6656	-65.357	-65.049	-64.7417	-64.4352	-64.1293	-63.8241	-63.5195	-63.2157	-62.9126	-62.6101	-62.3083	-62.0073	-61.7069	-61.4072	-61.1082	-60.8098	-60.5122	-60.2152	-59.919	-59.6234	-59.3285	-59.0343	-58.7408	-58.448	-58.1558	-57.8644	-57.5736	-57.2836	-56.9942	-56.7055	-56.4175	-56.1302	-55.8435	-55.5576	-55.2723	-54.9878	-54.7039	-54.4207	-54.1382	-53.8564	-53.5752	-53.2948	-53.015	-52.736
CZE	CZECH REPUBLIC		-73.77	-73.5439	-73.3181	-73.0926	-72.8675	-72.6426	-72.4182	-72.194	-71.9702	-71.7467	-71.5236	-71.3008	-71.0783	-70.8562	-70.6343	-70.4129	-70.1917	-69.9709	-69.7504	-69.5303	-69.3105	-69.091	-68.8718	-68.653	-68.4345	-68.2164	-67.9986	-67.7811	-67.564	-67.3471	-67.1307	-66.9145	-66.6987	-66.4832	-66.2681	-66.0532	-65.8388	-65.6246	-65.4108	-65.1973	-64.9842	-64.7713	-64.5589	-64.3467	-64.1349	-63.9234	-63.7123
DEU	GERMANY		-73.6416	-73.4152	-73.1891	-72.9633	-72.7378	-72.5127	-72.288	-72.0635	-71.8394	-71.6156	-71.3922	-71.1691	-70.9463	-70.7239	-70.5018	-70.28	-70.0586	-69.8375	-69.6168	-69.3963	-69.1762	-68.9565	-68.7371	-68.518	-68.2992	-68.0808	-67.8627	-67.645	-67.4276	-67.2105	-66.9938	-66.7774	-66.5613	-66.3456	-66.1302	-65.9151	-65.7004	-65.486	-65.2719	-65.0582	-64.8448	-64.6317	-64.419	-64.2066	-63.9946	-63.7828	-63.5715
DJI	DJIBOUTI		156.423	158.565	160.702	162.833	164.959	167.08	169.195	171.306	173.411	175.511	177.605	179.694	181.779	183.857	185.931	187.999	190.062	192.12	194.173	196.22	198.262	200.299	202.331	204.357	206.379	208.394	210.405	212.411	214.411	216.406	218.395	220.38	222.359	224.333	226.302	228.265	230.224	232.177	234.124	236.067	238.004	239.936	241.863	243.784	245.701	247.612	249.518
DNK	DENMARK		-72.8696	-72.613	-72.3569	-72.1012	-71.846	-71.5912	-71.3369	-71.083	-70.8296	-70.5766	-70.324	-70.072	-69.8203	-69.5691	-69.3184	-69.0681	-68.8183	-68.5689	-68.3199	-68.0714	-67.8234	-67.5758	-67.3287	-67.082	-66.8357	-66.5899	-66.3446	-66.0997	-65.8552	-65.6112	-65.3676	-65.1245	-64.8819	-64.6397	-64.3979	-64.1566	-63.9158	-63.6753	-63.4354	-63.1959	-62.9568	-62.7182	-62.48	-62.2423	-62.0051	-61.7682	-61.5319
DOM	DOMINICAN REPUBLIC		5.57284	6.19574	6.81699	7.43659	8.05455	8.67086	9.28552	9.89853	10.5099	11.1196	11.7277	12.3341	12.9389	13.542	14.1435	14.7433	15.3415	15.938	16.5329	17.1261	17.7177	18.3077	18.8959	19.4826	20.0676	20.6509	21.2326	21.8127	22.3911	22.9678	23.543	24.1164	24.6882	25.2584	25.8269	26.3938	26.959	27.5226	28.0845	28.6448	29.2034	29.7604	30.3157	30.8694	31.4214	31.9718	32.5206
DZA	ALGERIA		-39.4408	-39.0055	-38.5714	-38.1383	-37.7063	-37.2755	-36.8457	-36.417	-35.9894	-35.5629	-35.1375	-34.7132	-34.29	-33.8678	-33.4468	-33.0268	-32.608	-32.1902	-31.7736	-31.358	-30.9435	-30.5302	-30.1179	-29.7067	-29.2966	-28.8876	-28.4796	-28.0728	-27.6671	-27.2624	-26.8589	-26.4565	-26.0551	-25.6548	-25.2557	-24.8576	-24.4606	-24.0647	-23.6699	-23.2762	-22.8836	-22.4921	-22.1017	-21.7123	-21.3241	-20.937	-20.5509
ECU	ECUADOR		-11.1992	-10.648	-10.0982	-9.54989	-9.00301	-8.45757	-7.91357	-7.37101	-6.82989	-6.29021	-5.75197	-5.21517	-4.6798	-4.14588	-3.61339	-3.08235	-2.55274	-2.02458	-1.49785	-0.972559	-0.44871	0.0737	0.594671	1.1142	1.63229	2.14895	2.66416	3.17794	3.69027	4.20117	4.71062	5.21864	5.72522	6.23036	6.73406	7.23632	7.73714	8.23652	8.73446	9.23097	9.72603	10.2197	10.7118	11.2026	11.6919	12.1798	12.6662
EGY	EGYPT		-7.85935	-7.31849	-6.77908	-6.24112	-5.70461	-5.16955	-4.63594	-4.10378	-3.57307	-3.04381	-2.516	-1.98964	-1.46473	-0.941275	-0.419265	0.101294	0.620404	1.13806	1.65427	2.16903	2.68234	3.1942	3.70461	4.21357	4.72108	5.22714	5.73175	6.23491	6.73662	7.23688	7.73569	8.23305	8.72896	9.22342	9.71643	10.208	10.6981	11.1868	11.674	12.1597	12.644	13.1269	13.6083	14.0883	14.5668	15.0438	15.5194
ERI	ERITREA		1425.81	1438.56	1451.27	1463.95	1476.6	1489.22	1501.81	1514.37	1526.89	1539.39	1551.85	1564.28	1576.69	1589.06	1601.39	1613.7	1625.98	1638.22	1650.44	1662.62	1674.77	1686.89	1698.98	1711.04	1723.06	1735.06	1747.02	1758.96	1770.86	1782.73	1794.57	1806.38	1818.15	1829.9	1841.61	1853.3	1864.95	1876.57	1888.16	1899.72	1911.25	1922.74	1934.21	1945.64	1957.05	1968.42	1979.76
ESP	SPAIN		-65.857	-65.5565	-65.2567	-64.9575	-64.6589	-64.361	-64.0637	-63.7671	-63.4712	-63.1758	-62.8812	-62.5871	-62.2938	-62.001	-61.709	-61.4175	-61.1268	-60.8366	-60.5471	-60.2583	-59.9701	-59.6826	-59.3957	-59.1094	-58.8239	-58.5389	-58.2546	-57.971	-57.688	-57.4056	-57.1239	-56.8428	-56.5624	-56.2827	-56.0036	-55.7251	-55.4473	-55.1701	-54.8936	-54.6177	-54.3425	-54.0679	-53.794	-53.5207	-53.2481	-52.9761	-52.7048
EST	ESTONIA		-75.2569	-75.0638	-74.8709	-74.6782	-74.4857	-74.2933	-74.1012	-73.9093	-73.7175	-73.526	-73.3347	-73.1435	-72.9526	-72.7618	-72.5712	-72.3809	-72.1907	-72.0007	-71.811	-71.6214	-71.432	-71.2428	-71.0538	-70.865	-70.6764	-70.488	-70.2998	-70.1118	-69.924	-69.7364	-69.549	-69.3618	-69.1747	-68.9879	-68.8013	-68.6148	-68.4286	-68.2426	-68.0567	-67.871	-67.6856	-67.5003	-67.3153	-67.1304	-66.9457	-66.7613	-66.577
ETH	ETHIOPIA		744.634	751.689	758.727	765.747	772.75	779.735	786.704	793.655	800.589	807.505	814.405	821.287	828.152	834.999	841.829	848.642	855.438	862.216	868.977	875.721	882.448	889.157	895.849	902.524	909.182	915.822	922.445	929.051	935.639	942.21	948.764	955.301	961.82	968.322	974.807	981.274	987.725	994.158	1000.57	1006.97	1013.35	1019.72	1026.06	1032.39	1038.71	1045	1051.28
FIN	FINLAND		-74.2885	-74.0547	-73.8212	-73.5881	-73.3554	-73.123	-72.891	-72.6593	-72.428	-72.1971	-71.9665	-71.7363	-71.5064	-71.2769	-71.0478	-70.819	-70.5906	-70.3625	-70.1348	-69.9074	-69.6805	-69.4538	-69.2276	-69.0017	-68.7761	-68.5509	-68.3261	-68.1016	-67.8775	-67.6538	-67.4304	-67.2074	-66.9847	-66.7624	-66.5404	-66.3189	-66.0976	-65.8768	-65.6563	-65.4361	-65.2163	-64.9969	-64.7778	-64.5591	-64.3408	-64.1228	-63.9051
FJI	FIJI, THE REPUBLIC OF		-12.3176	-11.7604	-11.2047	-10.6504	-10.0976	-9.54619	-8.99626	-8.44778	-7.90076	-7.35518	-6.81105	-6.26838	-5.72715	-5.18738	-4.64906	-4.11218	-3.57676	-3.04279	-2.51027	-1.97921	-1.44959	-0.921422	-0.394706	0.130559	0.654374	1.17674	1.69765	2.21711	2.73512	3.25168	3.76679	4.28045	4.79266	5.30341	5.81272	6.32058	6.82698	7.33193	7.83544	8.33749	8.83809	9.33724	9.83494	10.3312	10.826	11.3193	11.8112
FRA	FRANCE		-67.2376	-66.9359	-66.6348	-66.3343	-66.0345	-65.7354	-65.4368	-65.139	-64.8417	-64.5451	-64.2491	-63.9538	-63.6591	-63.365	-63.0716	-62.7788	-62.4867	-62.1952	-61.9043	-61.6141	-61.3245	-61.0355	-60.7472	-60.4595	-60.1725	-59.8861	-59.6003	-59.3152	-59.0307	-58.7468	-58.4636	-58.181	-57.8991	-57.6178	-57.3371	-57.0571	-56.7777	-56.499	-56.2209	-55.9434	-55.6665	-55.3903	-55.1148	-54.8399	-54.5656	-54.2919	-54.0189
GAB	GABON		-62.3072	-61.9754	-61.6443	-61.314	-60.9845	-60.6557	-60.3278	-60.0007	-59.6743	-59.3487	-59.0239	-58.6999	-58.3767	-58.0543	-57.7326	-57.4118	-57.0917	-56.7724	-56.4539	-56.1362	-55.8193	-55.5031	-55.1878	-54.8732	-54.5594	-54.2464	-53.9342	-53.6228	-53.3122	-53.0023	-52.6933	-52.385	-52.0775	-51.7708	-51.4649	-51.1597	-50.8554	-50.5518	-50.2491	-49.9471	-49.6459	-49.3455	-49.0459	-48.747	-48.449	-48.1517	-47.8552
GBR	UNITED KINGDOM OF GREAT BRITAIN AND NORTHERN IRELAND		-70.519	-70.2396	-69.9607	-69.6823	-69.4045	-69.1272	-68.8505	-68.5743	-68.2987	-68.0236	-67.7491	-67.4751	-67.2016	-66.9287	-66.6563	-66.3845	-66.1133	-65.8425	-65.5723	-65.3027	-65.0336	-64.765	-64.497	-64.2296	-63.9626	-63.6963	-63.4304	-63.1651	-62.9004	-62.6362	-62.3726	-62.1094	-61.8469	-61.5849	-61.3234	-61.0625	-60.8021	-60.5422	-60.2829	-60.0242	-59.766	-59.5083	-59.2512	-58.9946	-58.7386	-58.4831	-58.2282
GEO	GEORGIA		-43.5438	-43.1064	-42.6701	-42.2348	-41.8006	-41.3675	-40.9355	-40.5046	-40.0747	-39.6459	-39.2182	-38.7916	-38.3661	-37.9416	-37.5182	-37.0959	-36.6747	-36.2546	-35.8355	-35.4176	-35.0007	-34.5849	-34.1701	-33.7565	-33.3439	-32.9324	-32.522	-32.1127	-31.7044	-31.2973	-30.8912	-30.4862	-30.0823	-29.6794	-29.2777	-28.877	-28.4774	-28.0789	-27.6814	-27.2851	-26.8898	-26.4956	-26.1025	-25.7104	-25.3195	-24.9296	-24.5408
GHA	GHANA		190.76	193.189	195.611	198.028	200.439	202.844	205.242	207.635	210.022	212.403	214.778	217.147	219.51	221.868	224.219	226.564	228.904	231.237	233.564	235.886	238.202	240.511	242.815	245.113	247.405	249.69	251.97	254.244	256.512	258.774	261.031	263.281	265.525	267.763	269.996	272.222	274.443	276.657	278.866	281.068	283.265	285.456	287.64	289.819	291.992	294.159	296.32
GIN	GUINEA		106.626	108.351	110.073	111.79	113.504	115.213	116.917	118.618	120.314	122.006	123.694	125.377	127.057	128.732	130.403	132.069	133.732	135.39	137.044	138.694	140.339	141.981	143.618	145.251	146.879	148.504	150.124	151.74	153.352	154.959	156.563	158.162	159.756	161.347	162.933	164.516	166.094	167.667	169.237	170.802	172.363	173.92	175.473	177.021	178.565	180.105	181.641
GMB	GAMBIA		281.326	284.496	287.659	290.814	293.961	297.1	300.232	303.356	306.472	309.58	312.68	315.773	318.858	321.935	325.005	328.067	331.121	334.167	337.205	340.236	343.259	346.274	349.281	352.281	355.273	358.257	361.233	364.202	367.162	370.115	373.061	375.998	378.928	381.85	384.764	387.671	390.569	393.46	396.343	399.219	402.086	404.946	407.798	410.643	413.479	416.308	419.129
GNB	GUINEA-BISSAU		379.061	383.063	387.054	391.036	395.008	398.97	402.922	406.865	410.798	414.72	418.634	422.537	426.431	430.314	434.188	438.053	441.907	445.752	449.586	453.411	457.227	461.032	464.828	468.613	472.389	476.156	479.912	483.659	487.396	491.123	494.84	498.547	502.245	505.933	509.611	513.279	516.938	520.586	524.225	527.854	531.474	535.083	538.683	542.273	545.853	549.423	552.984
GNQ	EQUATORIAL GUINEA		-51.989	-51.618	-51.248	-50.8791	-50.5111	-50.1441	-49.7781	-49.4131	-49.0491	-48.6861	-48.3241	-47.963	-47.603	-47.244	-46.8859	-46.5289	-46.1728	-45.8177	-45.4637	-45.1106	-44.7585	-44.4074	-44.0573	-43.7082	-43.3601	-43.0129	-42.6668	-42.3217	-41.9775	-41.6344	-41.2922	-40.9511	-40.6109	-40.2717	-39.9335	-39.5963	-39.2602	-38.9249	-38.5907	-38.2575	-37.9253	-37.5941	-37.2638	-36.9346	-36.6063	-36.2791	-35.9528
GRC	GREECE		-73.2473	-73.0001	-72.7533	-72.507	-72.2611	-72.0156	-71.7705	-71.5258	-71.2816	-71.0378	-70.7944	-70.5514	-70.3089	-70.0668	-69.8251	-69.5838	-69.3429	-69.1025	-68.8624	-68.6228	-68.3836	-68.1449	-67.9065	-67.6686	-67.4311	-67.1941	-66.9574	-66.7212	-66.4854	-66.25	-66.015	-65.7804	-65.5463	-65.3126	-65.0793	-64.8465	-64.614	-64.382	-64.1504	-63.9192	-63.6884	-63.4581	-63.2282	-62.9987	-62.7696	-62.541	-62.3127
GTM	GUATEMALA		159.713	160.846	161.976	163.102	164.225	165.346	166.463	167.577	168.688	169.796	170.9	172.002	173.1	174.196	175.288	176.377	177.463	178.546	179.626	180.703	181.777	182.847	183.915	184.979	186.04	187.098	188.153	189.205	190.254	191.3	192.342	193.382	194.418	195.452	196.482	197.509	198.533	199.554	200.572	201.586	202.598	203.606	204.612	205.614	206.613	207.609	208.602
GUY	GUYANA		-46.4613	-46.0141	-45.5681	-45.1231	-44.6792	-44.2364	-43.7947	-43.3541	-42.9145	-42.4761	-42.0388	-41.6026	-41.1674	-40.7334	-40.3004	-39.8686	-39.4378	-39.0082	-38.5796	-38.1521	-37.7258	-37.3005	-36.8763	-36.4532	-36.0312	-35.6103	-35.1905	-34.7718	-34.3541	-33.9376	-33.5222	-33.1078	-32.6946	-32.2825	-31.8714	-31.4615	-31.0526	-30.6448	-30.2382	-29.8326	-29.4281	-29.0247	-28.6224	-28.2212	-27.8211	-27.4221	-27.0242
HND	HONDURAS		78.1319	79.3266	80.5184	81.7072	82.8931	84.076	85.256	86.433	87.607	88.7781	89.9462	91.1114	92.2736	93.4329	94.5892	95.7426	96.893	98.0404	99.1849	100.326	101.465	102.601	103.733	104.863	105.99	107.114	108.234	109.352	110.467	111.579	112.688	113.794	114.897	115.998	117.095	118.189	119.28	120.369	121.454	122.537	123.616	124.693	125.766	126.837	127.904	128.969	130.031
HRV	CROATIA		-67.2701	-66.9639	-66.6584	-66.3535	-66.0493	-65.7458	-65.4429	-65.1407	-64.8391	-64.5382	-64.238	-63.9385	-63.6396	-63.3413	-63.0437	-62.7468	-62.4506	-62.155	-61.86	-61.5658	-61.2721	-60.9792	-60.6869	-60.3953	-60.1043	-59.814	-59.5244	-59.2354	-58.9471	-58.6594	-58.3724	-58.0861	-57.8004	-57.5154	-57.2311	-56.9474	-56.6644	-56.382	-56.1003	-55.8193	-55.5389	-55.2592	-54.9801	-54.7017	-54.424	-54.1469	-53.8705
HTI	HAITI		549.327	554.751	560.161	565.558	570.941	576.312	581.669	587.012	592.343	597.66	602.964	608.255	613.532	618.796	624.047	629.285	634.509	639.72	644.918	650.102	655.274	660.431	665.576	670.707	675.825	680.93	686.022	691.1	696.165	701.217	706.255	711.28	716.292	721.291	726.276	731.248	736.207	741.152	746.085	751.003	755.909	760.801	765.681	770.546	775.399	780.238	785.064
HUN	HUNGARY		-67.7937	-67.5064	-67.2196	-66.9335	-66.6479	-66.3629	-66.0786	-65.7948	-65.5116	-65.229	-64.9469	-64.6655	-64.3847	-64.1044	-63.8248	-63.5457	-63.2672	-62.9893	-62.7121	-62.4354	-62.1592	-61.8837	-61.6088	-61.3345	-61.0607	-60.7876	-60.515	-60.243	-59.9716	-59.7008	-59.4306	-59.161	-58.892	-58.6236	-58.3557	-58.0885	-57.8218	-57.5558	-57.2903	-57.0254	-56.7611	-56.4974	-56.2343	-55.9718	-55.7099	-55.4485	-55.1878
IDN	INDONESIA		-12.368	-11.8027	-11.2389	-10.6765	-10.1156	-9.55607	-8.99801	-8.4414	-7.88622	-7.3325	-6.78021	-6.22937	-5.67998	-5.13202	-4.58551	-4.04045	-3.49683	-2.95465	-2.41391	-1.87462	-1.33678	-0.800374	-0.265415	0.2681	0.800172	1.3308	1.85998	2.38773	2.91402	3.43887	3.96228	4.48425	5.00477	5.52385	6.04148	6.55768	7.07242	7.58573	8.09758	8.608	9.11697	9.6245	10.1306	10.6352	11.1384	11.6402	12.1405
IND	INDIA		33.6243	34.3517	35.0771	35.8005	36.5219	37.2414	37.9589	38.6745	39.388	40.0996	40.8092	41.5169	42.2225	42.9262	43.6279	44.3277	45.0254	45.7212	46.415	47.1069	47.7968	48.4847	49.1706	49.8545	50.5365	51.2165	51.8945	52.5706	53.2447	53.9168	54.5869	55.2551	55.9212	56.5855	57.2477	57.908	58.5662	59.2226	59.8769	60.5293	61.1797	61.8281	62.4745	63.119	63.7615	64.402	65.0405
IRL	IRELAND		-73.1896	-72.9366	-72.6841	-72.432	-72.1803	-71.9291	-71.6783	-71.428	-71.1781	-70.9286	-70.6796	-70.431	-70.1829	-69.9352	-69.6879	-69.4411	-69.1948	-68.9488	-68.7033	-68.4583	-68.2137	-67.9695	-67.7258	-67.4825	-67.2397	-66.9973	-66.7553	-66.5138	-66.2727	-66.0321	-65.7919	-65.5522	-65.3129	-65.074	-64.8356	-64.5976	-64.36	-64.1229	-63.8863	-63.65	-63.4143	-63.1789	-62.944	-62.7096	-62.4756	-62.242	-62.0088
IRN	IRAN, ISLAMIC REPUBLIC OF		-61.2743	-60.9526	-60.6317	-60.3115	-59.9921	-59.6734	-59.3555	-59.0383	-58.722	-58.4063	-58.0915	-57.7773	-57.464	-57.1514	-56.8396	-56.5285	-56.2182	-55.9086	-55.5998	-55.2918	-54.9845	-54.678	-54.3722	-54.0672	-53.763	-53.4595	-53.1568	-52.8548	-52.5536	-52.2532	-51.9535	-51.6546	-51.3564	-51.059	-50.7624	-50.4665	-50.1714	-49.877	-49.5834	-49.2905	-48.9984	-48.7071	-48.4165	-48.1267	-47.8377	-47.5494	-47.2618
IRQ	IRAQ		-4.87631	-4.34514	-3.81544	-3.28721	-2.76046	-2.23517	-1.71136	-1.18902	-0.668143	-0.148742	0.369188	0.885647	1.40064	1.91415	2.4262	2.93677	3.44588	3.95351	4.45967	4.96436	5.46758	5.96933	6.46961	6.96842	7.46575	7.96162	8.45601	8.94894	9.44039	9.93037	10.4189	10.9059	11.3915	11.8756	12.3582	12.8394	13.319	13.7973	14.274	14.7493	15.2231	15.6954	16.1663	16.6356	17.1036	17.57	18.035
ISL	ICELAND		-73.4859	-73.2129	-72.9403	-72.6683	-72.3968	-72.1259	-71.8555	-71.5856	-71.3162	-71.0474	-70.7791	-70.5114	-70.2442	-69.9775	-69.7113	-69.4457	-69.1806	-68.916	-68.652	-68.3885	-68.1255	-67.8631	-67.6012	-67.3398	-67.0789	-66.8186	-66.5588	-66.2996	-66.0409	-65.7827	-65.525	-65.2679	-65.0113	-64.7552	-64.4997	-64.2447	-63.9903	-63.7363	-63.4829	-63.23	-62.9777	-62.7259	-62.4746	-62.2239	-61.9737	-61.724	-61.4748
ISR	ISRAEL		-60.7471	-60.377	-60.0078	-59.6396	-59.2723	-58.9059	-58.5405	-58.1761	-57.8125	-57.4499	-57.0883	-56.7276	-56.3678	-56.009	-55.6511	-55.2941	-54.9381	-54.583	-54.2288	-53.8756	-53.5234	-53.172	-52.8216	-52.4722	-52.1237	-51.7761	-51.4294	-51.0837	-50.739	-50.3952	-50.0523	-49.7103	-49.3693	-49.0292	-48.6901	-48.3519	-48.0146	-47.6783	-47.3429	-47.0085	-46.675	-46.3424	-46.0108	-45.6801	-45.3504	-45.0215	-44.6937
ITA	ITALY		-69.7781	-69.5001	-69.2227	-68.9459	-68.6696	-68.3938	-68.1186	-67.844	-67.5699	-67.2963	-67.0233	-66.7509	-66.479	-66.2077	-65.9369	-65.6666	-65.3969	-65.1278	-64.8592	-64.5912	-64.3237	-64.0568	-63.7904	-63.5246	-63.2593	-62.9945	-62.7304	-62.4667	-62.2037	-61.9411	-61.6792	-61.4178	-61.1569	-60.8966	-60.6368	-60.3776	-60.1189	-59.8608	-59.6032	-59.3462	-59.0897	-58.8338	-58.5785	-58.3237	-58.0694	-57.8157	-57.5625
JAM	JAMAICA		-7.27804	-6.66866	-6.06083	-5.45455	-4.84981	-4.24662	-3.64498	-3.04489	-2.44635	-1.84935	-1.2539	-0.660005	-0.067653	0.523151	1.11241	1.70012	2.28628	2.87089	3.45395	4.03547	4.61544	5.19386	5.77073	6.34606	6.91984	7.49206	8.06275	8.63188	9.19947	9.7655	10.33	10.8929	11.4543	12.0142	12.5725	13.1292	13.6844	14.2381	14.7902	15.3407	15.8898	16.4372	16.9831	17.5275	18.0703	18.6116	19.1513
JOR	JORDAN		21.3119	21.9372	22.5608	23.1826	23.8026	24.421	25.0375	25.6524	26.2655	26.8768	27.4865	28.0943	28.7005	29.3049	29.9075	30.5084	31.1076	31.705	32.3007	32.8946	33.4868	34.0773	34.666	35.253	35.8382	36.4217	37.0035	37.5835	38.1618	38.7383	39.3131	39.8861	40.4574	41.027	41.5948	42.1609	42.7252	43.2878	43.8487	44.4078	44.9652	45.5208	46.0747	46.6268	47.1773	47.7259	48.2728
JPN	JAPAN		-73.2637	-73.0251	-72.787	-72.5492	-72.3118	-72.0748	-71.8382	-71.602	-71.3661	-71.1307	-70.8956	-70.661	-70.4267	-70.1928	-69.9593	-69.7262	-69.4934	-69.2611	-69.0292	-68.7976	-68.5664	-68.3357	-68.1053	-67.8753	-67.6457	-67.4164	-67.1876	-66.9592	-66.7311	-66.5034	-66.2762	-66.0493	-65.8228	-65.5966	-65.3709	-65.1456	-64.9206	-64.6961	-64.4719	-64.2481	-64.0247	-63.8017	-63.5791	-63.3569	-63.1351	-62.9136	-62.6926
KAZ	KAZAKHSTAN		-75.1248	-74.9098	-74.695	-74.4806	-74.2664	-74.0525	-73.8389	-73.6257	-73.4127	-73.2	-72.9875	-72.7754	-72.5636	-72.3521	-72.1408	-71.9299	-71.7192	-71.5088	-71.2987	-71.089	-70.8795	-70.6703	-70.4613	-70.2527	-70.0444	-69.8364	-69.6286	-69.4212	-69.214	-69.0071	-68.8005	-68.5943	-68.3883	-68.1826	-67.9771	-67.772	-67.5672	-67.3626	-67.1584	-66.9544	-66.7508	-66.5474	-66.3443	-66.1415	-65.939	-65.7368	-65.5349
KEN	KENYA		242.26	244.726	247.185	249.639	252.086	254.527	256.962	259.391	261.814	264.231	266.642	269.047	271.446	273.838	276.225	278.605	280.98	283.348	285.71	288.066	290.416	292.76	295.098	297.43	299.756	302.075	304.389	306.697	308.998	311.293	313.583	315.866	318.143	320.414	322.679	324.938	327.191	329.438	331.678	333.913	336.142	338.364	340.58	342.791	344.995	347.193	349.385
KGZ	KYRGYZSTAN		1.33469	1.97357	2.61081	3.24641	3.88036	4.51268	5.14335	5.77238	6.39977	7.02552	7.64963	8.2721	8.89292	9.5121	10.1296	10.7455	11.3598	11.9724	12.5834	13.1927	13.8004	14.4065	15.0109	15.6137	16.2148	16.8143	17.4121	18.0083	18.6029	19.1958	19.7871	20.3767	20.9647	21.5511	22.1358	22.7188	23.3003	23.8801	24.4582	25.0347	25.6096	26.1828	26.7544	27.3243	27.8926	28.4593	29.0243
KHM	CAMBODIA		-22.2459	-21.7638	-21.2829	-20.8032	-20.3249	-19.8478	-19.372	-18.8974	-18.4241	-17.9521	-17.4813	-17.0118	-16.5436	-16.0766	-15.6109	-15.1465	-14.6833	-14.2214	-13.7608	-13.3014	-12.8433	-12.3865	-11.931	-11.4767	-11.0236	-10.5719	-10.1214	-9.67213	-9.22416	-8.77746	-8.33203	-7.88786	-7.44496	-7.00333	-6.56296	-6.12386	-5.68603	-5.24946	-4.81416	-4.38012	-3.94735	-3.51585	-3.08562	-2.65665	-2.22894	-1.80251	-1.37734
KOR	KOREA, REPUBLIC OF		-74.4962	-74.2693	-74.0427	-73.8165	-73.5906	-73.3651	-73.1399	-72.9151	-72.6906	-72.4665	-72.2427	-72.0193	-71.7962	-71.5735	-71.3511	-71.1291	-70.9074	-70.686	-70.4651	-70.2444	-70.0241	-69.8042	-69.5846	-69.3654	-69.1465	-68.9279	-68.7097	-68.4919	-68.2744	-68.0572	-67.8404	-67.624	-67.4079	-67.1921	-66.9767	-66.7617	-66.547	-66.3326	-66.1186	-65.905	-65.6917	-65.4787	-65.2661	-65.0538	-64.8419	-64.6303	-64.4191
KWT	KUWAIT		-75.2548	-75.0271	-74.7997	-74.5727	-74.3461	-74.1197	-73.8938	-73.6681	-73.4429	-73.2179	-72.9933	-72.7691	-72.5452	-72.3216	-72.0984	-71.8755	-71.653	-71.4308	-71.209	-70.9875	-70.7663	-70.5455	-70.325	-70.1049	-69.8851	-69.6657	-69.4466	-69.2279	-69.0095	-68.7914	-68.5737	-68.3563	-68.1393	-67.9226	-67.7063	-67.4903	-67.2747	-67.0594	-66.8444	-66.6298	-66.4155	-66.2016	-65.988	-65.7748	-65.5619	-65.3494	-65.1372
LAO	LAO PEOPLE'S DEMOCRATIC REPUBLIC		174.992	177.289	179.58	181.866	184.146	186.42	188.689	190.952	193.209	195.461	197.707	199.948	202.183	204.412	206.636	208.854	211.067	213.274	215.475	217.671	219.861	222.045	224.224	226.397	228.564	230.726	232.883	235.033	237.178	239.318	241.451	243.58	245.702	247.819	249.93	252.036	254.136	256.231	258.319	260.403	262.48	264.552	266.618	268.679	270.734	272.784	274.827
LBN	LEBANON		-38.9257	-38.4857	-38.0469	-37.6091	-37.1725	-36.7369	-36.3024	-35.8691	-35.4368	-35.0057	-34.5756	-34.1466	-33.7188	-33.292	-32.8664	-32.4418	-32.0183	-31.596	-31.1747	-30.7545	-30.3355	-29.9175	-29.5006	-29.0849	-28.6702	-28.2566	-27.8441	-27.4328	-27.0225	-26.6133	-26.2053	-25.7983	-25.3924	-24.9876	-24.584	-24.1814	-23.7799	-23.3795	-22.9802	-22.5821	-22.185	-21.789	-21.3941	-21.0003	-20.6077	-20.2161	-19.8256
LBR	LIBERIA		1535.77	1549.44	1563.07	1576.66	1590.22	1603.75	1617.25	1630.71	1644.14	1657.53	1670.9	1684.22	1697.52	1710.78	1724.01	1737.2	1750.36	1763.49	1776.59	1789.65	1802.67	1815.67	1828.63	1841.55	1854.45	1867.31	1880.13	1892.93	1905.69	1918.41	1931.11	1943.76	1956.39	1968.98	1981.54	1994.07	2006.56	2019.02	2031.44	2043.83	2056.19	2068.52	2080.81	2093.07	2105.29	2117.48	2129.64
LBY	LIBYA		-68.652	-68.3583	-68.0652	-67.7728	-67.4809	-67.1896	-66.899	-66.609	-66.3196	-66.0308	-65.7427	-65.4551	-65.1682	-64.8819	-64.5962	-64.3111	-64.0267	-63.7428	-63.4596	-63.177	-62.895	-62.6136	-62.3329	-62.0527	-61.7732	-61.4943	-61.216	-60.9383	-60.6613	-60.3848	-60.109	-59.8338	-59.5592	-59.2853	-59.0119	-58.7392	-58.467	-58.1955	-57.9247	-57.6544	-57.3847	-57.1157	-56.8473	-56.5795	-56.3123	-56.0457	-55.7798
LCA	SAINT LUCIA		-14.5825	-14.0623	-13.5435	-13.0261	-12.5101	-11.9954	-11.4821	-10.9702	-10.4597	-9.95055	-9.44277	-8.93638	-8.43136	-7.92772	-7.42545	-6.92457	-6.42506	-5.92692	-5.43017	-4.93479	-4.44079	-3.94816	-3.45692	-2.96705	-2.47855	-1.99144	-1.5057	-1.02134	-0.538354	-0.0567466	0.423483	0.902336	1.37981	1.85591	2.33063	2.80398	3.27594	3.74653	4.21575	4.68358	5.15004	5.61512	6.07883	6.54115	7.0021	7.46168	7.91987
LKA	SRI LANKA		110.957	112.474	113.988	115.497	117.003	118.505	120.004	121.498	122.989	124.476	125.96	127.439	128.915	130.388	131.856	133.321	134.782	136.239	137.692	139.142	140.588	142.03	143.469	144.904	146.335	147.762	149.186	150.606	152.022	153.434	154.843	156.248	157.649	159.046	160.44	161.83	163.216	164.598	165.977	167.352	168.723	170.091	171.454	172.814	174.171	175.523	176.872
LSO	LESOTHO		448.475	453.056	457.626	462.185	466.732	471.268	475.793	480.307	484.81	489.301	493.781	498.25	502.708	507.154	511.59	516.014	520.427	524.828	529.219	533.598	537.966	542.323	546.668	551.003	555.326	559.638	563.938	568.228	572.506	576.773	581.029	585.274	589.507	593.73	597.941	602.14	606.329	610.506	614.672	618.827	622.971	627.104	631.225	635.335	639.434	643.521	647.598
LTU	LITHUANIA		-69.55	-69.2714	-68.9933	-68.7158	-68.4388	-68.1624	-67.8866	-67.6113	-67.3365	-67.0623	-66.7887	-66.5155	-66.243	-65.971	-65.6995	-65.4286	-65.1583	-64.8884	-64.6192	-64.3505	-64.0823	-63.8147	-63.5476	-63.2811	-63.0152	-62.7498	-62.4849	-62.2206	-61.9568	-61.6936	-61.4309	-61.1688	-60.9073	-60.6463	-60.3858	-60.1259	-59.8665	-59.6077	-59.3494	-59.0917	-58.8345	-58.5779	-58.3219	-58.0663	-57.8114	-57.557	-57.3031
LUX	LUXEMBOURG		-75.5096	-75.3068	-75.1043	-74.9021	-74.7	-74.4983	-74.2967	-74.0954	-73.8943	-73.6935	-73.4929	-73.2925	-73.0924	-72.8925	-72.6929	-72.4935	-72.2943	-72.0954	-71.8967	-71.6983	-71.5001	-71.3021	-71.1044	-70.9069	-70.7096	-70.5126	-70.3158	-70.1193	-69.923	-69.7269	-69.5311	-69.3355	-69.1402	-68.9451	-68.7502	-68.5556	-68.3612	-68.167	-67.9731	-67.7794	-67.586	-67.3928	-67.1998	-67.0071	-66.8146	-66.6224	-66.4304
LVA	LATVIA		-66.1046	-65.8014	-65.4988	-65.1969	-64.8956	-64.595	-64.295	-63.9957	-63.6969	-63.3989	-63.1014	-62.8046	-62.5085	-62.2129	-61.918	-61.6238	-61.3302	-61.0372	-60.7449	-60.4532	-60.1622	-59.8718	-59.582	-59.2929	-59.0044	-58.7166	-58.4294	-58.1428	-57.8569	-57.5716	-57.2869	-57.0029	-56.7195	-56.4368	-56.1547	-55.8733	-55.5925	-55.3123	-55.0328	-54.7539	-54.4756	-54.198	-53.921	-53.6447	-53.369	-53.094	-52.8195
MAR	MOROCCO		10.9568	11.6332	12.3079	12.9809	13.6521	14.3215	14.9893	15.6553	16.3195	16.9821	17.6428	18.3019	18.9592	19.6148	20.2686	20.9207	21.5711	22.2197	22.8666	23.5118	24.1552	24.7969	25.4369	26.0751	26.7116	27.3463	27.9793	28.6106	29.2401	29.8679	30.494	31.1183	31.7409	32.3618	32.9809	33.5983	34.2139	34.8278	35.44	36.0504	36.6591	37.2661	37.8713	38.4748	39.0765	39.6766	40.2748
MDA	MOLDOVA, REPUBLIC OF		-51.0239	-50.6149	-50.2068	-49.7997	-49.3937	-48.9886	-48.5846	-48.1815	-47.7794	-47.3784	-46.9783	-46.5793	-46.1812	-45.7842	-45.3881	-44.9931	-44.599	-44.206	-43.8139	-43.4229	-43.0328	-42.6438	-42.2558	-41.8687	-41.4827	-41.0977	-40.7136	-40.3306	-39.9486	-39.5675	-39.1875	-38.8085	-38.4305	-38.0534	-37.6774	-37.3024	-36.9284	-36.5554	-36.1833	-35.8123	-35.4423	-35.0733	-34.7053	-34.3383	-33.9723	-33.6073	-33.2433
MDG	MADAGASCAR		838.148	845.984	853.801	861.598	869.377	877.136	884.876	892.596	900.298	907.98	915.643	923.287	930.912	938.518	946.104	953.671	961.219	968.748	976.258	983.749	991.22	998.672	1006.11	1013.52	1020.91	1028.29	1035.65	1042.98	1050.3	1057.6	1064.88	1072.14	1079.38	1086.6	1093.8	1100.99	1108.15	1115.3	1122.42	1129.53	1136.62	1143.69	1150.74	1157.77	1164.78	1171.77	1178.74
MDV	MALDIVES		43.9269	44.6371	45.3454	46.0517	46.7562	47.4588	48.1595	48.8583	49.5552	50.2502	50.9433	51.6345	52.3238	53.0112	53.6968	54.3804	55.0621	55.7419	56.4198	57.0959	57.77	58.4422	59.1125	59.781	60.4475	61.1122	61.7749	62.4357	63.0947	63.7517	64.4069	65.0602	65.7115	66.361	67.0085	67.6542	68.298	68.9398	69.5798	70.2179	70.8541	71.4883	72.1207	72.7512	73.3798	74.0065	74.6313
MEX	MEXICO		-44.4423	-44.0274	-43.6136	-43.2009	-42.7891	-42.3784	-41.9688	-41.5601	-41.1526	-40.746	-40.3405	-39.936	-39.5325	-39.1301	-38.7287	-38.3284	-37.9291	-37.5308	-37.1335	-36.7373	-36.3421	-35.948	-35.5549	-35.1628	-34.7718	-34.3818	-33.9928	-33.6049	-33.218	-32.8321	-32.4473	-32.0635	-31.6807	-31.299	-30.9183	-30.5386	-30.16	-29.7824	-29.4059	-29.0303	-28.6559	-28.2824	-27.91	-27.5386	-27.1683	-26.799	-26.4307
MKD	MACEDONIA, THE FORMER YUGOSLAV REPUBLIC OF		-54.7028	-54.3245	-53.9471	-53.5706	-53.195	-52.8204	-52.4467	-52.0739	-51.702	-51.3311	-50.9611	-50.592	-50.2238	-49.8566	-49.4903	-49.1249	-48.7605	-48.397	-48.0344	-47.6727	-47.312	-46.9522	-46.5933	-46.2353	-45.8783	-45.5221	-45.167	-44.8127	-44.4594	-44.107	-43.7555	-43.4049	-43.0553	-42.7066	-42.3588	-42.012	-41.666	-41.321	-40.977	-40.6338	-40.2916	-39.9503	-39.6099	-39.2705	-38.932	-38.5944	-38.2577
MLI	MALI		242.624	245.485	248.34	251.188	254.029	256.862	259.689	262.509	265.321	268.127	270.926	273.717	276.502	279.28	282.05	284.814	287.571	290.32	293.063	295.799	298.527	301.249	303.964	306.671	309.372	312.065	314.752	317.432	320.104	322.77	325.428	328.08	330.724	333.362	335.993	338.616	341.233	343.842	346.445	349.04	351.629	354.21	356.785	359.352	361.913	364.466	367.013
MLT	MALTA		-65.8591	-65.547	-65.2357	-64.925	-64.615	-64.3057	-63.9971	-63.6892	-63.3819	-63.0753	-62.7694	-62.4642	-62.1597	-61.8558	-61.5527	-61.2502	-60.9484	-60.6473	-60.3468	-60.0471	-59.748	-59.4496	-59.1519	-58.8549	-58.5585	-58.2629	-57.9679	-57.6736	-57.38	-57.0871	-56.7948	-56.5032	-56.2123	-55.9221	-55.6326	-55.3438	-55.0556	-54.7681	-54.4813	-54.1952	-53.9098	-53.625	-53.341	-53.0576	-52.7749	-52.4929	-52.2115
MNG	MONGOLIA		-65.8386	-65.5454	-65.2529	-64.961	-64.6697	-64.3791	-64.0891	-63.7998	-63.5111	-63.223	-62.9356	-62.6488	-62.3627	-62.0772	-61.7924	-61.5082	-61.2246	-60.9417	-60.6594	-60.3778	-60.0968	-59.8164	-59.5367	-59.2576	-58.9792	-58.7014	-58.4243	-58.1478	-57.8719	-57.5967	-57.3221	-57.0482	-56.7749	-56.5022	-56.2302	-55.9589	-55.6881	-55.418	-55.1486	-54.8798	-54.6116	-54.3441	-54.0773	-53.811	-53.5454	-53.2805	-53.0162
MOZ	MOZAMBIQUE		2843.38	2867.97	2892.49	2916.96	2941.36	2965.7	2989.99	3014.21	3038.37	3062.48	3086.52	3110.5	3134.42	3158.29	3182.09	3205.83	3229.51	3253.13	3276.69	3300.19	3323.64	3347.02	3370.34	3393.6	3416.8	3439.94	3463.02	3486.04	3509	3531.9	3554.73	3577.51	3600.23	3622.89	3645.49	3668.03	3690.5	3712.92	3735.28	3757.58	3779.81	3801.99	3824.11	3846.16	3868.16	3890.1	3911.97
MRT	MAURITANIA		38.6722	39.8235	40.9719	42.1175	43.2603	44.4003	45.5375	46.6718	47.8034	48.9321	50.0579	51.181	52.3013	53.4187	54.5333	55.6451	56.7541	57.8602	58.9635	60.0641	61.1618	62.2566	63.3487	64.4379	65.5243	66.6079	67.6887	68.7667	69.8418	70.9141	71.9837	73.0503	74.1142	75.1752	76.2335	77.2889	78.3415	79.3912	80.4382	81.4823	82.5236	83.5621	84.5978	85.6307	86.6607	87.6879	88.7123
MUS	MAURITIUS		-5.06743	-4.51377	-3.96158	-3.41088	-2.86166	-2.31391	-1.76765	-1.22287	-0.679576	-0.137759	0.402577	0.941431	1.4788	2.0147	2.54911	3.08204	3.61349	4.14345	4.67194	5.19894	5.72447	6.24851	6.77107	7.29215	7.81175	8.32987	8.8465	9.36166	9.87533	10.3875	10.8982	11.4075	11.9152	12.4215	12.9263	13.4296	13.9314	14.4317	14.9306	15.428	15.9239	16.4183	16.9112	17.4027	17.8927	18.3812	18.8682
MWI	MALAWI		2241.53	2261.09	2280.6	2300.06	2319.47	2338.84	2358.16	2377.43	2396.65	2415.82	2434.95	2454.03	2473.06	2492.04	2510.98	2529.87	2548.71	2567.5	2586.24	2604.94	2623.58	2642.18	2660.74	2679.24	2697.7	2716.1	2734.46	2752.78	2771.04	2789.26	2807.43	2825.55	2843.62	2861.65	2879.62	2897.55	2915.44	2933.27	2951.06	2968.79	2986.48	3004.13	3021.72	3039.27	3056.77	3074.22	3091.62
MYS	MALAYSIA		-64.2965	-63.963	-63.6303	-63.2984	-62.9673	-62.637	-62.3075	-61.9787	-61.6508	-61.3236	-60.9972	-60.6716	-60.3468	-60.0227	-59.6995	-59.377	-59.0553	-58.7344	-58.4143	-58.095	-57.7765	-57.4587	-57.1417	-56.8256	-56.5102	-56.1955	-55.8817	-55.5687	-55.2564	-54.945	-54.6343	-54.3244	-54.0153	-53.7069	-53.3994	-53.0926	-52.7867	-52.4815	-52.1771	-51.8735	-51.5706	-51.2686	-50.9673	-50.6669	-50.3672	-50.0683	-49.7702
NAM	NAMIBIA		-37.0197	-36.5666	-36.1147	-35.6639	-35.2142	-34.7656	-34.3182	-33.872	-33.4269	-32.9829	-32.54	-32.0983	-31.6578	-31.2183	-30.78	-30.3429	-29.9069	-29.472	-29.0383	-28.6057	-28.1742	-27.7439	-27.3147	-26.8867	-26.4598	-26.034	-25.6094	-25.1859	-24.7635	-24.3423	-23.9223	-23.5033	-23.0856	-22.6689	-22.2534	-21.839	-21.4258	-21.0137	-20.6027	-20.1929	-19.7842	-19.3767	-18.9703	-18.565	-18.1609	-17.7579	-17.356
NER	NIGER		3208.96	3236.6	3264.17	3291.67	3319.11	3346.47	3373.77	3401	3428.17	3455.26	3482.29	3509.25	3536.15	3562.97	3589.73	3616.42	3643.05	3669.6	3696.09	3722.51	3748.86	3775.15	3801.36	3827.51	3853.59	3879.61	3905.55	3931.43	3957.24	3982.99	4008.66	4034.27	4059.81	4085.28	4110.69	4136.03	4161.3	4186.5	4211.63	4236.7	4261.7	4286.63	4311.49	4336.29	4361.02	4385.68	4410.27
NGA	NIGERIA		242.223	243.865	245.503	247.137	248.767	250.392	252.013	253.63	255.242	256.85	258.453	260.052	261.647	263.238	264.824	266.406	267.983	269.556	271.125	272.689	274.249	275.805	277.357	278.904	280.446	281.985	283.519	285.048	286.574	288.094	289.611	291.123	292.631	294.135	295.634	297.129	298.619	300.106	301.587	303.065	304.538	306.007	307.471	308.931	310.387	311.839	313.286
NIC	NICARAGUA		21.2265	22.1062	22.9838	23.8591	24.7324	25.6034	26.4723	27.339	28.2035	29.0659	29.9261	30.7842	31.6401	32.4938	33.3453	34.1947	35.0419	35.8869	36.7298	37.5705	38.409	39.2454	40.0796	40.9116	41.7415	42.5692	43.3947	44.2181	45.0393	45.8583	46.6752	47.4899	48.3024	49.1128	49.921	50.727	51.5309	52.3325	53.1321	53.9294	54.7246	55.5176	56.3085	57.0972	57.8837	58.668	59.4502
NLD	NETHERLANDS, THE KINGDOM OF THE		-73.7373	-73.4984	-73.2599	-73.0218	-72.784	-72.5466	-72.3096	-72.073	-71.8368	-71.601	-71.3655	-71.1305	-70.8958	-70.6615	-70.4275	-70.194	-69.9609	-69.7281	-69.4957	-69.2637	-69.0321	-68.8009	-68.57	-68.3395	-68.1095	-67.8798	-67.6504	-67.4215	-67.193	-66.9648	-66.737	-66.5096	-66.2826	-66.056	-65.8297	-65.6039	-65.3784	-65.1533	-64.9286	-64.7042	-64.4803	-64.2567	-64.0335	-63.8108	-63.5883	-63.3663	-63.1447
NOR	NORWAY		-70.8953	-70.5987	-70.3026	-70.0072	-69.7124	-69.4182	-69.1246	-68.8316	-68.5392	-68.2475	-67.9563	-67.6658	-67.3758	-67.0865	-66.7978	-66.5097	-66.2222	-65.9353	-65.649	-65.3634	-65.0783	-64.7939	-64.51	-64.2268	-63.9442	-63.6622	-63.3808	-63.1	-62.8198	-62.5403	-62.2613	-61.983	-61.7052	-61.4281	-61.1516	-60.8757	-60.6004	-60.3257	-60.0516	-59.7782	-59.5053	-59.2331	-58.9615	-58.6904	-58.42	-58.1502	-57.881
NPL	NEPAL		513.428	518.552	523.663	528.761	533.847	538.921	543.981	549.03	554.066	559.089	564.1	569.098	574.083	579.056	584.017	588.965	593.9	598.823	603.734	608.632	613.517	618.39	623.25	628.098	632.933	637.755	642.565	647.363	652.148	656.92	661.68	666.427	671.162	675.884	680.594	685.291	689.976	694.648	699.307	703.954	708.589	713.211	717.82	722.417	727.001	731.573	736.132
NZL	NEW ZEALAND		-74.4926	-74.2677	-74.0431	-73.8189	-73.595	-73.3714	-73.1482	-72.9252	-72.7026	-72.4804	-72.2584	-72.0368	-71.8155	-71.5946	-71.374	-71.1537	-70.9337	-70.714	-70.4947	-70.2757	-70.0571	-69.8387	-69.6207	-69.4031	-69.1857	-68.9687	-68.752	-68.5356	-68.3196	-68.1039	-67.8885	-67.6735	-67.4587	-67.2443	-67.0303	-66.8165	-66.6031	-66.39	-66.1773	-65.9648	-65.7527	-65.541	-65.3295	-65.1184	-64.9076	-64.6971	-64.487
OMN	OMAN		-75.8875	-75.6575	-75.4278	-75.1984	-74.9694	-74.7408	-74.5125	-74.2846	-74.057	-73.8298	-73.6029	-73.3764	-73.1502	-72.9244	-72.6989	-72.4738	-72.249	-72.0246	-71.8005	-71.5768	-71.3535	-71.1305	-70.9078	-70.6855	-70.4636	-70.242	-70.0207	-69.7998	-69.5793	-69.3591	-69.1393	-68.9198	-68.7006	-68.4819	-68.2634	-68.0454	-67.8276	-67.6103	-67.3932	-67.1766	-66.9603	-66.7443	-66.5287	-66.3134	-66.0985	-65.884	-65.6698
PAK	PAKISTAN		147.623	149.692	151.755	153.813	155.866	157.914	159.957	161.995	164.028	166.055	168.078	170.096	172.108	174.116	176.118	178.116	180.108	182.095	184.077	186.054	188.026	189.993	191.955	193.912	195.864	197.811	199.752	201.689	203.621	205.547	207.468	209.385	211.296	213.202	215.104	217	218.891	220.777	222.658	224.533	226.404	228.27	230.131	231.986	233.837	235.682	237.523
PAN	PANAMA		-21.8056	-21.3187	-20.8331	-20.3487	-19.8656	-19.3838	-18.9033	-18.4241	-17.9461	-17.4695	-16.9941	-16.52	-16.0471	-15.5756	-15.1053	-14.6364	-14.1687	-13.7022	-13.2371	-12.7733	-12.3107	-11.8494	-11.3894	-10.9307	-10.4732	-10.017	-9.56216	-9.10856	-8.65625	-8.20521	-7.75545	-7.30698	-6.85979	-6.41388	-5.96925	-5.5259	-5.08384	-4.64305	-4.20355	-3.76533	-3.32839	-2.89274	-2.45836	-2.02527	-1.59345	-1.16292	-0.733675
PER	PERU		-4.8204	-4.24848	-3.67806	-3.10914	-2.54173	-1.97582	-1.41142	-0.848516	-0.287118	0.272777	0.831168	1.38806	1.94344	2.49732	3.0497	3.60057	4.14994	4.69781	5.24417	5.78903	6.33239	6.87424	7.41459	7.95343	8.49077	9.02661	9.56095	10.0938	10.6251	11.1549	11.6833	12.2101	12.7354	13.2592	13.7815	14.3023	14.8216	15.3394	15.8557	16.3705	16.8838	17.3956	17.9058	18.4146	18.9219	19.4277	19.9319
PHL	PHILIPPINES		95.3351	96.4052	97.4725	98.537	99.5987	100.658	101.714	102.767	103.817	104.865	105.91	106.952	107.991	109.027	110.061	111.091	112.119	113.144	114.166	115.186	116.203	117.216	118.227	119.235	120.241	121.243	122.243	123.24	124.234	125.225	126.214	127.199	128.182	129.162	130.139	131.114	132.085	133.054	134.02	134.983	135.943	136.901	137.855	138.807	139.756	140.703	141.646
PNG	PAPUA NEW GUINEA		311.243	312.878	314.509	316.135	317.757	319.375	320.988	322.596	324.201	325.8	327.396	328.986	330.573	332.155	333.732	335.305	336.874	338.438	339.998	341.553	343.104	344.65	346.192	347.73	349.263	350.791	352.315	353.835	355.35	356.861	358.368	359.87	361.367	362.86	364.349	365.833	367.313	368.788	370.259	371.725	373.187	374.645	376.098	377.547	378.991	380.431	381.866
POL	POLAND		-73.4552	-73.2196	-72.9844	-72.7495	-72.5151	-72.281	-72.0472	-71.8139	-71.5809	-71.3483	-71.1161	-70.8842	-70.6528	-70.4217	-70.191	-69.9606	-69.7307	-69.5011	-69.2719	-69.043	-68.8146	-68.5865	-68.3588	-68.1314	-67.9045	-67.6779	-67.4517	-67.2259	-67.0004	-66.7754	-66.5507	-66.3263	-66.1024	-65.8788	-65.6556	-65.4328	-65.2104	-64.9883	-64.7666	-64.5453	-64.3244	-64.1038	-63.8836	-63.6638	-63.4444	-63.2254	-63.0067
PRT	PORTUGAL		-64.6378	-64.3292	-64.0213	-63.7141	-63.4076	-63.1017	-62.7965	-62.4919	-62.1881	-61.8849	-61.5824	-61.2806	-60.9794	-60.679	-60.3792	-60.0801	-59.7816	-59.4838	-59.1867	-58.8903	-58.5946	-58.2995	-58.0051	-57.7114	-57.4183	-57.126	-56.8343	-56.5433	-56.2529	-55.9633	-55.6743	-55.386	-55.0983	-54.8114	-54.5251	-54.2395	-53.9545	-53.6703	-53.3867	-53.1038	-52.8215	-52.54	-52.2591	-51.9789	-51.6994	-51.4205	-51.1423
PRY	PARAGUAY		-25.8644	-25.3572	-24.8513	-24.3466	-23.8433	-23.3412	-22.8404	-22.3409	-21.8427	-21.3458	-20.8502	-20.3559	-19.8628	-19.371	-18.8805	-18.3913	-17.9034	-17.4168	-16.9315	-16.4474	-15.9646	-15.4831	-15.0029	-14.524	-14.0464	-13.5701	-13.095	-12.6213	-12.1488	-11.6776	-11.2077	-10.739	-10.2717	-9.80566	-9.3409	-8.87742	-8.41523	-7.95433	-7.49471	-7.03638	-6.57933	-6.12357	-5.6691	-5.21591	-4.76401	-4.31339	-3.86406
ROU	ROMANIA		-62.6705	-62.3666	-62.0634	-61.7609	-61.459	-61.1579	-60.8574	-60.5576	-60.2586	-59.9602	-59.6625	-59.3655	-59.0692	-58.7736	-58.4787	-58.1845	-57.8909	-57.5981	-57.3059	-57.0145	-56.7237	-56.4337	-56.1443	-55.8556	-55.5676	-55.2803	-54.9937	-54.7078	-54.4226	-54.1381	-53.8542	-53.5711	-53.2887	-53.0069	-52.7258	-52.4455	-52.1658	-51.8868	-51.6085	-51.3309	-51.054	-50.7778	-50.5023	-50.2275	-49.9533	-49.6799	-49.4071
RUS	RUSSIAN FEDERATION		-75.2765	-75.0802	-74.8841	-74.6882	-74.4925	-74.297	-74.1018	-73.9067	-73.7118	-73.5172	-73.3228	-73.1286	-72.9345	-72.7407	-72.5472	-72.3538	-72.1606	-71.9676	-71.7749	-71.5823	-71.39	-71.1979	-71.006	-70.8143	-70.6228	-70.4315	-70.2404	-70.0496	-69.8589	-69.6685	-69.4782	-69.2882	-69.0984	-68.9088	-68.7194	-68.5302	-68.3413	-68.1525	-67.9639	-67.7756	-67.5875	-67.3995	-67.2118	-67.0243	-66.837	-66.6499	-66.4631
RWA	RWANDA		2909.86	2935	2960.08	2985.1	3010.05	3034.95	3059.78	3084.55	3109.26	3133.91	3158.49	3183.02	3207.48	3231.88	3256.22	3280.5	3304.71	3328.87	3352.96	3376.99	3400.96	3424.87	3448.72	3472.51	3496.23	3519.89	3543.49	3567.03	3590.51	3613.93	3637.28	3660.58	3683.81	3706.98	3730.09	3753.13	3776.12	3799.04	3821.91	3844.71	3867.45	3890.12	3912.74	3935.3	3957.79	3980.22	4002.59
SAU	SAUDI ARABIA		-73.199	-72.9114	-72.6245	-72.3381	-72.0523	-71.767	-71.4824	-71.1984	-70.9149	-70.632	-70.3497	-70.068	-69.7869	-69.5063	-69.2264	-68.947	-68.6682	-68.39	-68.1124	-67.8354	-67.5589	-67.2831	-67.0078	-66.7331	-66.459	-66.1855	-65.9126	-65.6402	-65.3685	-65.0973	-64.8267	-64.5567	-64.2873	-64.0184	-63.7502	-63.4825	-63.2155	-62.949	-62.6831	-62.4177	-62.153	-61.8888	-61.6253	-61.3623	-61.0999	-60.8381	-60.5768
SDN	SUDAN, REPUBLIC OF THE		-50.5098	-50.0965	-49.6841	-49.2728	-48.8625	-48.4531	-48.0448	-47.6375	-47.2313	-46.826	-46.4217	-46.0185	-45.6163	-45.2151	-44.8148	-44.4157	-44.0175	-43.6203	-43.2241	-42.829	-42.4349	-42.0417	-41.6496	-41.2585	-40.8684	-40.4794	-40.0913	-39.7042	-39.3182	-38.9332	-38.5492	-38.1661	-37.7842	-37.4032	-37.0232	-36.6442	-36.2663	-35.8894	-35.5135	-35.1385	-34.7646	-34.3918	-34.0199	-33.649	-33.2792	-32.9103	-32.5425
SEN	SENEGAL		312.403	315.848	319.284	322.712	326.131	329.542	332.944	336.338	339.724	343.101	346.47	349.83	353.182	356.525	359.86	363.187	366.505	369.814	373.115	376.408	379.693	382.969	386.236	389.495	392.746	395.988	399.222	402.447	405.664	408.872	412.072	415.264	418.447	421.622	424.788	427.946	431.095	434.236	437.369	440.493	443.609	446.716	449.815	452.905	455.987	459.061	462.126
SGP	SINGAPORE		-58.8946	-58.5513	-58.2088	-57.8672	-57.5264	-57.1864	-56.8473	-56.509	-56.1715	-55.8349	-55.4992	-55.1642	-54.8302	-54.4969	-54.1645	-53.833	-53.5022	-53.1723	-52.8433	-52.5151	-52.1877	-51.8612	-51.5355	-51.2107	-50.8867	-50.5636	-50.2412	-49.9198	-49.5991	-49.2793	-48.9604	-48.6423	-48.325	-48.0086	-47.693	-47.3782	-47.0643	-46.7512	-46.439	-46.1276	-45.8171	-45.5073	-45.1985	-44.8904	-44.5833	-44.2769	-43.9714
SLB	SOLOMON ISLANDS		-58.4945	-58.1471	-57.8004	-57.4546	-57.1097	-56.7655	-56.4223	-56.0798	-55.7382	-55.3975	-55.0576	-54.7185	-54.3803	-54.0429	-53.7064	-53.3706	-53.0358	-52.7018	-52.3686	-52.0362	-51.7047	-51.3741	-51.0443	-50.7153	-50.3871	-50.0599	-49.7334	-49.4078	-49.083	-48.7591	-48.436	-48.1137	-47.7923	-47.4718	-47.1521	-46.8332	-46.5151	-46.1979	-45.8816	-45.566	-45.2514	-44.9375	-44.6245	-44.3124	-44.0011	-43.6906	-43.381
SLE	SIERRA LEONE		277.152	280.303	283.445	286.58	289.707	292.826	295.938	299.041	302.138	305.226	308.307	311.38	314.445	317.503	320.553	323.595	326.629	329.656	332.675	335.686	338.69	341.686	344.674	347.654	350.627	353.592	356.55	359.499	362.441	365.375	368.302	371.221	374.132	377.035	379.931	382.819	385.699	388.571	391.436	394.293	397.143	399.984	402.818	405.645	408.463	411.274	414.077
SLV	EL SALVADOR		27.93	28.6565	29.3809	30.1035	30.8241	31.5428	32.2595	32.9743	33.6872	34.3981	35.1071	35.8142	36.5193	37.2225	37.9237	38.623	39.3204	40.0159	40.7094	41.401	42.0906	42.7783	43.4641	44.1479	44.8298	45.5097	46.1878	46.8639	47.538	48.2102	48.8805	49.5489	50.2153	50.8797	51.5423	52.2029	52.8615	53.5183	54.1731	54.8259	55.4768	56.1258	56.7729	57.418	58.0612	58.7024	59.3417
SOM	SOMALIA		588.435	594.185	599.921	605.643	611.351	617.044	622.724	628.39	634.041	639.679	645.302	650.911	656.507	662.088	667.655	673.208	678.747	684.272	689.783	695.279	700.762	706.23	711.685	717.125	722.552	727.964	733.362	738.746	744.116	749.472	754.814	760.142	765.456	770.755	776.041	781.312	786.57	791.813	797.042	802.258	807.459	812.646	817.819	822.977	828.122	833.253	838.37
SRB	SERBIA		-62.3014	-61.9756	-61.6506	-61.3263	-61.0028	-60.68	-60.3579	-60.0366	-59.716	-59.3962	-59.0772	-58.7588	-58.4412	-58.1244	-57.8083	-57.4929	-57.1783	-56.8645	-56.5513	-56.2389	-55.9273	-55.6164	-55.3063	-54.9969	-54.6882	-54.3803	-54.0731	-53.7667	-53.461	-53.1561	-52.8519	-52.5485	-52.2458	-51.9438	-51.6426	-51.3421	-51.0424	-50.7434	-50.4452	-50.1477	-49.8509	-49.5549	-49.2597	-48.9651	-48.6714	-48.3783	-48.0861
STP	SAO TOME AND PRINCIPE		393.348	397.468	401.579	405.679	409.77	413.85	417.92	421.98	426.03	430.07	434.1	438.12	442.129	446.129	450.119	454.098	458.067	462.027	465.976	469.915	473.844	477.763	481.671	485.57	489.459	493.337	497.206	501.064	504.912	508.751	512.579	516.397	520.205	524.003	527.79	531.568	535.336	539.093	542.84	546.578	550.305	554.022	557.729	561.426	565.113	568.79	572.457
SUR	SURINAME		-27.7506	-27.2453	-26.7413	-26.2385	-25.737	-25.2368	-24.7378	-24.2401	-23.7437	-23.2485	-22.7547	-22.262	-21.7707	-21.2806	-20.7918	-20.3043	-19.818	-19.333	-18.8492	-18.3668	-17.8855	-17.4056	-16.9269	-16.4495	-15.9734	-15.4985	-15.0249	-14.5526	-14.0816	-13.6118	-13.1432	-12.676	-12.21	-11.7453	-11.2818	-10.8197	-10.3587	-9.89909	-9.44071	-8.9836	-8.52776	-8.07319	-7.61988	-7.16785	-6.71708	-6.26758	-5.81934
SVK	SLOVAKIA		-69.7839	-69.5109	-69.2386	-68.9667	-68.6954	-68.4246	-68.1544	-67.8847	-67.6155	-67.3469	-67.0788	-66.8113	-66.5443	-66.2778	-66.0119	-65.7465	-65.4817	-65.2173	-64.9536	-64.6903	-64.4276	-64.1655	-63.9038	-63.6428	-63.3822	-63.1222	-62.8627	-62.6038	-62.3454	-62.0875	-61.8302	-61.5734	-61.3172	-61.0615	-60.8063	-60.5517	-60.2976	-60.0441	-59.791	-59.5386	-59.2866	-59.0352	-58.7844	-58.5341	-58.2843	-58.035	-57.7863
SVN	SLOVENIA		-71.8993	-71.617	-71.3352	-71.0541	-70.7734	-70.4934	-70.2138	-69.9349	-69.6565	-69.3787	-69.1014	-68.8247	-68.5486	-68.273	-67.998	-67.7235	-67.4496	-67.1763	-66.9035	-66.6313	-66.3596	-66.0885	-65.818	-65.548	-65.2786	-65.0097	-64.7414	-64.4737	-64.2065	-63.9399	-63.6739	-63.4084	-63.1435	-62.8791	-62.6153	-62.352	-62.0893	-61.8272	-61.5657	-61.3046	-61.0442	-60.7843	-60.525	-60.2662	-60.008	-59.7504	-59.4933
SWE	SWEDEN		-61.6481	-61.3041	-60.9608	-60.6184	-60.2767	-59.9359	-59.5958	-59.2566	-58.9181	-58.5805	-58.2436	-57.9076	-57.5723	-57.2379	-56.9042	-56.5714	-56.2393	-55.9081	-55.5776	-55.248	-54.9191	-54.5911	-54.2638	-53.9373	-53.6117	-53.2868	-52.9628	-52.6395	-52.3171	-51.9954	-51.6746	-51.3545	-51.0353	-50.7168	-50.3992	-50.0823	-49.7662	-49.451	-49.1365	-48.8229	-48.51	-48.198	-47.8867	-47.5763	-47.2666	-46.9577	-46.6497
SWZ	SWAZILAND		18.1104	18.7822	19.4521	20.1203	20.7866	21.4512	22.1139	22.7748	23.434	24.0913	24.7468	25.4005	26.0524	26.7025	27.3508	27.9973	28.642	29.2849	29.926	30.5653	31.2027	31.8384	32.4723	33.1043	33.7346	34.3631	34.9897	35.6146	36.2376	36.8588	37.4783	38.0959	38.7117	39.3257	39.9379	40.5483	41.1569	41.7637	42.3687	42.9719	43.5733	44.1729	44.7707	45.3667	45.9608	46.5532	47.1437
SYR	SYRIAN ARAB REPUBLIC		29.316	30.0494	30.7808	31.5102	32.2377	32.9632	33.6867	34.4083	35.128	35.8456	36.5613	37.2751	37.9869	38.6967	39.4046	40.1105	40.8144	41.5164	42.2164	42.9145	43.6106	44.3047	44.9969	45.6871	46.3754	47.0617	47.7461	48.4284	49.1089	49.7873	50.4638	51.1384	51.811	52.4816	53.1502	53.8169	54.4817	55.1445	55.8053	56.4641	57.121	57.776	58.429	59.08	59.729	60.3761	61.0213
TCD	CHAD		239.865	242.704	245.535	248.36	251.178	253.989	256.793	259.59	262.38	265.163	267.939	270.708	273.471	276.226	278.974	281.716	284.45	287.178	289.898	292.612	295.319	298.018	300.711	303.397	306.076	308.748	311.413	314.071	316.722	319.366	322.003	324.633	327.256	329.873	332.482	335.085	337.68	340.269	342.85	345.425	347.992	350.553	353.107	355.654	358.194	360.726	363.252
TGO	TOGO		957.577	966.41	975.222	984.012	992.781	1001.53	1010.25	1018.96	1027.64	1036.3	1044.94	1053.55	1062.15	1070.72	1079.28	1087.81	1096.32	1104.8	1113.27	1121.71	1130.13	1138.54	1146.91	1155.27	1163.61	1171.92	1180.22	1188.49	1196.74	1204.96	1213.17	1221.35	1229.52	1237.66	1245.78	1253.88	1261.95	1270.01	1278.04	1286.05	1294.04	1302.01	1309.96	1317.88	1325.79	1333.67	1341.53
THA	THAILAND		-59.3829	-59.0442	-58.7064	-58.3693	-58.0331	-57.6978	-57.3632	-57.0295	-56.6966	-56.3646	-56.0333	-55.7029	-55.3733	-55.0446	-54.7167	-54.3896	-54.0633	-53.7378	-53.4132	-53.0894	-52.7664	-52.4443	-52.123	-51.8025	-51.4828	-51.164	-50.846	-50.5288	-50.2125	-49.8969	-49.5822	-49.2684	-48.9553	-48.6431	-48.3317	-48.0211	-47.7114	-47.4025	-47.0944	-46.7871	-46.4807	-46.1751	-45.8703	-45.5663	-45.2632	-44.9609	-44.6594
TJK	TAJIKISTAN		25.9813	26.7259	27.4685	28.2092	28.9479	29.6847	30.4196	31.1525	31.8834	32.6125	33.3396	34.0647	34.788	35.5093	36.2286	36.946	37.6615	38.375	39.0866	39.7962	40.5039	41.2097	41.9135	42.6154	43.3153	44.0133	44.7094	45.4035	46.0957	46.786	47.4743	48.1606	48.8451	49.5275	50.2081	50.8867	51.5634	52.2381	52.9109	53.5817	54.2506	54.9176	55.5826	56.2457	56.9069	57.5661	58.2234
TKM	TURKMENISTAN		-75.1349	-74.9185	-74.7024	-74.4866	-74.2712	-74.056	-73.8411	-73.6266	-73.4123	-73.1984	-72.9847	-72.7714	-72.5583	-72.3456	-72.1331	-71.921	-71.7092	-71.4976	-71.2864	-71.0755	-70.8649	-70.6545	-70.4445	-70.2348	-70.0254	-69.8163	-69.6075	-69.399	-69.1908	-68.9829	-68.7753	-68.568	-68.361	-68.1543	-67.9479	-67.7418	-67.5361	-67.3306	-67.1254	-66.9205	-66.716	-66.5117	-66.3078	-66.1041	-65.9007	-65.6977	-65.4949
TLS	TIMOR-LESTE		362.461	364.061	365.656	367.247	368.834	370.416	371.993	373.567	375.135	376.7	378.26	379.815	381.366	382.913	384.455	385.992	387.525	389.054	390.579	392.098	393.614	395.125	396.631	398.134	399.631	401.124	402.613	404.098	405.577	407.053	408.524	409.991	411.453	412.91	414.364	415.812	417.257	418.697	420.132	421.563	422.99	424.412	425.829	427.243	428.651	430.056	431.456
TON	TONGA		69.9658	71.0783	72.188	73.295	74.3993	75.5007	76.5995	77.6954	78.7887	79.8791	80.9668	82.0518	83.134	84.2134	85.2901	86.364	87.4352	88.5036	89.5693	90.6322	91.6923	92.7497	93.8044	94.8562	95.9054	96.9518	97.9954	99.0362	100.074	101.11	102.142	103.172	104.199	105.224	106.245	107.264	108.28	109.293	110.304	111.312	112.317	113.319	114.319	115.315	116.309	117.301	118.289
TTO	TRINIDAD AND TOBAGO		-78.5425	-78.3829	-78.2233	-78.0638	-77.9043	-77.7449	-77.5856	-77.4264	-77.2672	-77.1081	-76.9491	-76.7901	-76.6312	-76.4724	-76.3136	-76.1549	-75.9963	-75.8377	-75.6792	-75.5208	-75.3624	-75.2041	-75.0459	-74.8877	-74.7296	-74.5716	-74.4137	-74.2558	-74.0979	-73.9402	-73.7825	-73.6249	-73.4673	-73.3098	-73.1524	-72.9951	-72.8378	-72.6806	-72.5234	-72.3663	-72.2093	-72.0524	-71.8955	-71.7387	-71.582	-71.4253	-71.2687
TUN	TUNISIA		-21.639	-21.1235	-20.6092	-20.0963	-19.5847	-19.0744	-18.5654	-18.0578	-17.5514	-17.0464	-16.5427	-16.0404	-15.5393	-15.0396	-14.5411	-14.044	-13.5482	-13.0538	-12.5606	-12.0688	-11.5783	-11.0891	-10.6012	-10.1146	-9.62939	-9.14547	-8.66287	-8.18158	-7.70161	-7.22296	-6.74563	-6.26962	-5.79493	-5.32155	-4.84949	-4.37875	-3.90933	-3.44123	-2.97445	-2.50898	-2.04483	-1.582	-1.12049	-0.660299	-0.201425	0.256131	0.712369
TUR	TURKEY		-51.4692	-51.0967	-50.7252	-50.3546	-49.9849	-49.6162	-49.2483	-48.8814	-48.5155	-48.1504	-47.7863	-47.4232	-47.0609	-46.6996	-46.3392	-45.9797	-45.6212	-45.2636	-44.9069	-44.5512	-44.1963	-43.8425	-43.4895	-43.1375	-42.7864	-42.4362	-42.0869	-41.7386	-41.3912	-41.0448	-40.6992	-40.3546	-40.011	-39.6682	-39.3264	-38.9855	-38.6456	-38.3066	-37.9685	-37.6313	-37.295	-36.9597	-36.6253	-36.2919	-35.9594	-35.6278	-35.2971
TZA	TANZANIA, UNITED REPUBLIC OF		1367.01	1379.27	1391.49	1403.68	1415.85	1427.98	1440.08	1452.15	1464.2	1476.21	1488.19	1500.15	1512.07	1523.96	1535.83	1547.66	1559.46	1571.24	1582.98	1594.69	1606.38	1618.03	1629.65	1641.25	1652.81	1664.34	1675.84	1687.32	1698.76	1710.17	1721.56	1732.91	1744.23	1755.53	1766.79	1778.02	1789.23	1800.4	1811.54	1822.66	1833.74	1844.79	1855.82	1866.81	1877.77	1888.71	1899.61
UGA	UGANDA		684.394	690.945	697.481	704	710.504	716.991	723.463	729.918	736.357	742.78	749.188	755.579	761.954	768.313	774.656	780.983	787.294	793.589	799.868	806.131	812.378	818.609	824.824	831.022	837.205	843.372	849.522	855.657	861.775	867.878	873.964	880.035	886.089	892.127	898.15	904.156	910.146	916.12	922.079	928.021	933.947	939.857	945.751	951.629	957.491	963.337	969.166
UKR	UKRAINE		-72.3919	-72.1366	-71.8818	-71.6275	-71.3736	-71.1202	-70.8671	-70.6146	-70.3625	-70.1108	-69.8596	-69.6088	-69.3585	-69.1086	-68.8592	-68.6102	-68.3617	-68.1136	-67.8659	-67.6187	-67.372	-67.1257	-66.8798	-66.6344	-66.3894	-66.1449	-65.9008	-65.6572	-65.414	-65.1713	-64.929	-64.6872	-64.4458	-64.2048	-63.9643	-63.7243	-63.4846	-63.2455	-63.0068	-62.7685	-62.5307	-62.2933	-62.0564	-61.8199	-61.5838	-61.3483	-61.1131
URY	URUGUAY		-72.6894	-72.4238	-72.1587	-71.8941	-71.63	-71.3664	-71.1033	-70.8407	-70.5786	-70.317	-70.0559	-69.7953	-69.5352	-69.2757	-69.0166	-68.758	-68.4999	-68.2424	-67.9853	-67.7287	-67.4727	-67.2171	-66.962	-66.7075	-66.4534	-66.1999	-65.9468	-65.6943	-65.4423	-65.1907	-64.9397	-64.6891	-64.4391	-64.1896	-63.9405	-63.692	-63.444	-63.1965	-62.9495	-62.7029	-62.4569	-62.2114	-61.9664	-61.7219	-61.4779	-61.2344	-60.9914
USA	UNITED STATES OF AMERICA		-75.7152	-75.526	-75.3369	-75.1481	-74.9594	-74.7708	-74.5825	-74.3943	-74.2064	-74.0186	-73.831	-73.6435	-73.4563	-73.2692	-73.0823	-72.8956	-72.7091	-72.5227	-72.3366	-72.1506	-71.9648	-71.7792	-71.5938	-71.4085	-71.2234	-71.0385	-70.8538	-70.6693	-70.485	-70.3008	-70.1168	-69.933	-69.7494	-69.5659	-69.3827	-69.1996	-69.0167	-68.834	-68.6515	-68.4691	-68.287	-68.105	-67.9232	-67.7415	-67.5601	-67.3788	-67.1977
UZB	UZBEKISTAN		-57.7031	-57.3498	-56.9974	-56.6458	-56.2951	-55.9453	-55.5963	-55.2482	-54.901	-54.5547	-54.2092	-53.8645	-53.5208	-53.1779	-52.8358	-52.4946	-52.1543	-51.8149	-51.4763	-51.1386	-50.8017	-50.4658	-50.1306	-49.7964	-49.463	-49.1305	-48.7988	-48.468	-48.1381	-47.809	-47.4808	-47.1535	-46.827	-46.5014	-46.1767	-45.8528	-45.5298	-45.2076	-44.8863	-44.5659	-44.2464	-43.9277	-43.6099	-43.2929	-42.9768	-42.6616	-42.3472
VCT	SAINT VINCENT AND THE GRENADINES		-22.1245	-21.6171	-21.1111	-20.6064	-20.1031	-19.6011	-19.1005	-18.6012	-18.1032	-17.6066	-17.1114	-16.6174	-16.1249	-15.6336	-15.1438	-14.6552	-14.168	-13.6822	-13.1977	-12.7145	-12.2327	-11.7523	-11.2731	-10.7954	-10.3189	-9.84386	-9.37013	-8.89773	-8.42669	-7.95699	-7.48863	-7.02162	-6.55595	-6.09163	-5.62866	-5.16703	-4.70674	-4.2478	-3.79021	-3.33396	-2.87906	-2.4255	-1.97329	-1.52242	-1.0729	-0.624718	-0.177886
VEN	VENEZUELA, BOLIVARIAN REPUBLIC OF		-63.8291	-63.5131	-63.1978	-62.8832	-62.5693	-62.2561	-61.9437	-61.632	-61.3209	-61.0106	-60.7011	-60.3922	-60.0841	-59.7766	-59.4699	-59.1639	-58.8587	-58.5541	-58.2503	-57.9471	-57.6447	-57.343	-57.0421	-56.7418	-56.4423	-56.1435	-55.8454	-55.548	-55.2513	-54.9553	-54.6601	-54.3656	-54.0718	-53.7787	-53.4863	-53.1947	-52.9038	-52.6135	-52.324	-52.0353	-51.7472	-51.4599	-51.1732	-50.8873	-50.6021	-50.3176	-50.0339
VNM	VIET NAM		-20.4455	-19.938	-19.4319	-18.9271	-18.4235	-17.9213	-17.4204	-16.9208	-16.4226	-15.9256	-15.4299	-14.9356	-14.4425	-13.9508	-13.4603	-12.9712	-12.4834	-11.9969	-11.5117	-11.0278	-10.5452	-10.064	-9.58402	-9.10536	-8.62802	-8.15198	-7.67726	-7.20384	-6.73173	-6.26093	-5.79144	-5.32325	-4.85638	-4.39081	-3.92655	-3.46361	-3.00197	-2.54163	-2.08261	-1.6249	-1.16849	-0.713393	-0.259604	0.192876	0.644047	1.09391	1.54246
VUT	VANUATU		89.6033	90.3874	91.1694	91.9494	92.7274	93.5033	94.2772	95.049	95.8188	96.5866	97.3523	98.116	98.8776	99.6372	100.395	101.15	101.904	102.655	103.405	104.152	104.897	105.64	106.382	107.121	107.858	108.593	109.326	110.057	110.786	111.513	112.238	112.961	113.682	114.4	115.117	115.832	116.544	117.255	117.963	118.67	119.374	120.077	120.777	121.476	122.172	122.866	123.558
WSM	SAMOA		12.7679	13.4644	14.159	14.8518	15.5427	16.2317	16.9189	17.6041	18.2875	18.9691	19.6487	20.3265	21.0024	21.6764	22.3485	23.0188	23.6872	24.3537	25.0183	25.6811	26.342	27.001	27.6581	28.3134	28.9668	29.6183	30.268	30.9157	31.5616	32.2056	32.8478	33.488	34.1264	34.7629	35.3976	36.0303	36.6612	37.2902	37.9174	38.5426	39.166	39.7875	40.4071	41.0249	41.6408	42.2548	42.8669
YEM	YEMEN		245.624	246.643	247.659	248.671	249.681	250.689	251.693	252.694	253.693	254.689	255.682	256.672	257.659	258.644	259.626	260.604	261.58	262.553	263.524	264.491	265.456	266.417	267.376	268.332	269.286	270.236	271.184	272.128	273.07	274.009	274.945	275.879	276.809	277.737	278.662	279.584	280.503	281.419	282.333	283.243	284.151	285.056	285.958	286.858	287.754	288.648	289.538
ZAF	SOUTH AFRICA		-67.5126	-67.2142	-66.9165	-66.6193	-66.3228	-66.027	-65.7318	-65.4372	-65.1433	-64.85	-64.5573	-64.2653	-63.9739	-63.6832	-63.3931	-63.1036	-62.8148	-62.5266	-62.239	-61.9521	-61.6659	-61.3802	-61.0952	-60.8109	-60.5272	-60.2441	-59.9616	-59.6798	-59.3987	-59.1181	-58.8383	-58.559	-58.2804	-58.0024	-57.7251	-57.4484	-57.1723	-56.8969	-56.6222	-56.348	-56.0745	-55.8017	-55.5294	-55.2578	-54.9869	-54.7166	-54.4469
ZMB	ZAMBIA		1383.61	1396	1408.36	1420.69	1432.99	1445.26	1457.5	1469.71	1481.89	1494.04	1506.16	1518.25	1530.31	1542.33	1554.33	1566.3	1578.24	1590.14	1602.02	1613.86	1625.68	1637.46	1649.22	1660.94	1672.64	1684.3	1695.93	1707.54	1719.11	1730.65	1742.16	1753.65	1765.1	1776.52	1787.91	1799.27	1810.6	1821.9	1833.17	1844.41	1855.62	1866.79	1877.94	1889.06	1900.15	1911.2	1922.23
EU28	European Union (28)		-70.7193	-70.4553	-70.1917	-69.9286	-69.666	-69.4039	-69.1423	-68.8812	-68.6205	-68.3604	-68.1007	-67.8416	-67.5829	-67.3247	-67.067	-66.8098	-66.5531	-66.2969	-66.0411	-65.7859	-65.5311	-65.2769	-65.0231	-64.7698	-64.517	-64.2647	-64.0129	-63.7615	-63.5107	-63.2603	-63.0105	-62.7611	-62.5122	-62.2638	-62.0159	-61.7685	-61.5216	-61.2751	-61.0292	-60.7837	-60.5387	-60.2943	-60.0503	-59.8068	-59.5638	-59.3212	-59.0792
	G8+China		-72.698	-72.4481	-72.1986	-71.9496	-71.701	-71.4528	-71.2051	-70.9578	-70.711	-70.4646	-70.2186	-69.9731	-69.728	-69.4834	-69.2392	-68.9954	-68.7521	-68.5092	-68.2668	-68.0247	-67.7832	-67.542	-67.3013	-67.0611	-66.8213	-66.5819	-66.343	-66.1045	-65.8664	-65.6288	-65.3916	-65.1549	-64.9186	-64.6827	-64.4473	-64.2123	-63.9777	-63.7436	-63.51	-63.2767	-63.0439	-62.8116	-62.5797	-62.3482	-62.1172	-61.8866	-61.6564
	Rest of the World		14.55	15.3808	16.2096	17.0364	17.8611	18.6838	19.5044	20.323	21.1395	21.954	22.7665	23.5769	24.3853	25.1916	25.9959	26.7982	27.5984	28.3965	29.1926	29.9867	30.7788	31.5687	32.3567	33.1426	33.9265	34.7083	35.488	36.2658	37.0415	37.8151	38.5867	39.3563	40.1238	40.8893	41.6527	42.4141	43.1734	43.9307	44.686	45.4392	46.1904	46.9395	47.6866	48.4316	49.1746	49.9156	50.6545
[truncated: 348 more columns]

## Sheet: CBDR-RC hybrid 1.5°C-scenario
National GHG emissions allocations under the CBDR-RC hybrid 1.5°C-scenario [in GgCO2eq]
	1850	1851	1852	1853	1854	1855	1856	1857	1858	1859	1860	1861	1862	1863	1864	1865	1866	1867	1868	1869	1870	1871	1872	1873	1874	1875	1876	1877	1878	1879	1880	1881	1882	1883	1884	1885	1886	1887	1888	1889	1890	1891	1892	1893	1894	1895	1896	1897	1898
'ARG'	NaN	NaN	NaN	NaN	NaN	NaN	NaN	NaN	NaN	NaN	NaN	NaN	NaN	NaN	NaN	NaN	NaN	NaN	NaN	NaN	NaN	NaN	NaN	NaN	NaN	NaN	NaN	NaN	NaN	NaN	NaN	NaN	NaN	NaN	NaN	NaN	NaN	943.614	774.656	1527	2717.56	2483.74	3031.47	3355.33	3935.67	4392.36	4673.91	4754.68	5294.76
'ARM'	0.127661	0.179549	0.231437	0.283325	0.335213	0.387101	0.439264	0.491426	0.543589	0.576534	0.761848	0.967753	0.873037	0.914218	1.02541	0.980108	3.09681	3.55392	2.9568	4.01103	4.35283	5.87653	6.03302	5.66239	6.87311	7.91087	9.82167	10.0235	13.0997	13.4415	15.7682	16.6083	17.4937	19.911	20.2157	22.0195	22.5837	23.8973	24.9269	26.92	282.661	289.706	295.731	306.008	311.047	321.75	327.13	339.512	351.252
'AUS'	NaN	0	0	0	0	0	0	0	0	0	298.12	545.245	380.495	427.566	286.352	451.102	745.299	957.121	784.525	686.46	643.311	741.376	757.067	929.662	953.198	886.514	996.347	1141.48	1035.57	1557.28	2361.42	1890.71	2153.52	2596.78	2753.68	3110.64	3091.03	3247.93	3777.49	3667.66	37294.1	37202.9	36790.7	36045.5	35944	35686	35106.7	35147.5	35384.8
'AUT'	2392.71	2400.25	2890.09	3315.88	3266.9	3805.73	4352.1	5011.5	7449.43	6032.65	6322.79	6560.17	6533.8	6043.95	5218.75	5505.12	3696.46	5052.95	6243.66	6669.45	7573.78	10430	10290.5	11032.8	9412.59	8082.46	8319.85	7490.88	7445.66	9114.91	24319	10607.1	10901	12095.4	11786.5	12389.3	11692.3	12604.1	12291.4	13240.9	16787.7	18906.2	18576.4	22076.3	22699.6	25198	26354.5	28339.9	30039.7
'AZE'	0.572084	0.804609	1.03713	1.26966	1.50218	1.73471	1.96846	2.20222	2.43597	2.58361	3.41405	4.33677	3.91232	4.09686	4.59513	4.39213	13.8777	15.9261	13.2502	17.9745	19.5062	26.3343	27.0356	25.3747	30.8003	35.4508	44.0136	44.9179	58.7032	60.2349	70.6616	74.4263	78.394	89.2267	90.5923	98.6753	101.204	107.091	111.704	120.636	1321.59	1354.22	1382.34	1429.6	1453.47	1502.83	1528.43	1585.52	1639.87
'BDI'	NaN	NaN	NaN	NaN	NaN	NaN	NaN	NaN	NaN	NaN	NaN	NaN	NaN	NaN	NaN	NaN	NaN	NaN	NaN	NaN	NaN	NaN	NaN	NaN	NaN	NaN	NaN	NaN	NaN	NaN	NaN	NaN	NaN	NaN	NaN	NaN	NaN	NaN	NaN	NaN	176.548	181.403	186.417	191.596	196.945	202.471	208.18	214.079	220.175
'BEL'	9575.53	10432.7	11707.2	12094.4	13399	13726	13556.9	14113.3	14827.6	15286.3	15609.6	16887.8	16771.3	17677.3	18553.3	19557.1	21064.7	22812.8	20624.8	22215.1	25391.9	24335.4	26256.6	28839.4	26591.2	27632.6	27004.7	25703.9	27948.4	28455.9	31219.1	31429.7	33283.1	35279.4	34753.1	33944.8	32941	34854.6	36993.8	37794.6	45939.6	44093.2	44306.1	42891.1	47041	47662.5	50196.6	52050.2	53795.9
'BEN'	NaN	NaN	NaN	NaN	NaN	NaN	NaN	NaN	NaN	NaN	NaN	NaN	NaN	NaN	NaN	NaN	NaN	NaN	NaN	NaN	NaN	NaN	NaN	NaN	NaN	NaN	NaN	NaN	NaN	NaN	NaN	NaN	NaN	NaN	NaN	NaN	NaN	NaN	NaN	NaN	249.6	253.585	257.634	261.75	265.933	270.184	274.505	278.897	283.361
'BFA'	NaN	NaN	NaN	NaN	NaN	NaN	NaN	NaN	NaN	NaN	NaN	NaN	NaN	NaN	NaN	NaN	NaN	NaN	NaN	NaN	NaN	NaN	NaN	NaN	NaN	NaN	NaN	NaN	NaN	NaN	NaN	NaN	NaN	NaN	NaN	NaN	NaN	NaN	NaN	NaN	508.103	516.024	524.069	532.24	540.539	548.968	557.529	566.224	575.056
'BGD'	NaN	NaN	NaN	NaN	NaN	NaN	NaN	NaN	NaN	NaN	NaN	NaN	NaN	NaN	NaN	NaN	NaN	NaN	NaN	NaN	NaN	NaN	NaN	NaN	NaN	NaN	NaN	NaN	NaN	NaN	NaN	NaN	NaN	NaN	NaN	NaN	NaN	NaN	NaN	NaN	72866.6	73234.3	73605.3	73979.9	74358	74739.7	75125.2	75514.6	75908
'BGR'	NaN	NaN	NaN	NaN	NaN	NaN	NaN	NaN	NaN	NaN	NaN	NaN	NaN	NaN	NaN	NaN	NaN	NaN	NaN	NaN	NaN	NaN	NaN	NaN	NaN	NaN	NaN	NaN	NaN	0	0	4.29418	4.29418	8.58836	12.8825	8.58836	8.58836	12.8825	21.4709	30.0593	2149.15	2114.21	2082.04	2061.13	2047.07	2018.27	2013.3	1989.11	2005.73
'BHR'	NaN	NaN	NaN	NaN	NaN	NaN	NaN	NaN	NaN	NaN	NaN	NaN	NaN	NaN	NaN	NaN	NaN	NaN	NaN	NaN	NaN	NaN	NaN	NaN	NaN	NaN	NaN	NaN	NaN	NaN	NaN	NaN	NaN	NaN	NaN	NaN	NaN	NaN	NaN	NaN	18.7031	18.9983	19.312	19.6459	20.0017	20.3814	20.7872	21.2216	21.6871
'BHS'	NaN	NaN	NaN	NaN	NaN	NaN	NaN	NaN	NaN	NaN	NaN	NaN	NaN	NaN	NaN	NaN	NaN	NaN	NaN	NaN	NaN	NaN	NaN	NaN	NaN	NaN	NaN	NaN	NaN	NaN	NaN	NaN	NaN	NaN	NaN	NaN	NaN	NaN	NaN	NaN	9.06045	9.51289	9.99284	10.5024	11.0441	11.6203	12.2339	12.8881	13.5862
'BIH'	NaN	NaN	NaN	NaN	NaN	NaN	NaN	NaN	NaN	NaN	NaN	NaN	NaN	NaN	NaN	NaN	NaN	NaN	NaN	NaN	NaN	NaN	NaN	NaN	NaN	NaN	NaN	NaN	NaN	NaN	0	1.52946	3.05892	4.58838	6.11784	7.6473	10.7062	13.7651	16.8241	19.883	591.644	578.446	565.303	573.204	606.888	593.668	592.776	556.381	590.56
'BLR'	4.2219	5.9379	7.6539	9.3699	11.0859	12.8019	14.527	16.2521	17.9771	19.0667	25.1952	32.0048	28.8724	30.2343	33.9114	32.4133	102.415	117.532	97.7847	132.65	143.953	194.344	199.519	187.262	227.302	261.622	324.814	331.488	433.222	444.526	521.473	549.256	578.537	658.481	668.559	728.21	746.868	790.313	824.361	890.277	5593.02	5754.67	5880.25	6143.96	6231.76	6504.04	6597.17	6918.52	7215.08
'BLZ'	NaN	NaN	NaN	NaN	NaN	NaN	NaN	NaN	NaN	NaN	NaN	NaN	NaN	NaN	NaN	NaN	NaN	NaN	NaN	NaN	NaN	NaN	NaN	NaN	NaN	NaN	NaN	NaN	NaN	NaN	NaN	NaN	NaN	NaN	NaN	NaN	NaN	NaN	NaN	NaN	4.14409	4.33247	4.53429	4.75088	4.98375	5.23459	5.50527	5.79791	6.11489
'BOL'	NaN	NaN	NaN	NaN	NaN	NaN	NaN	NaN	NaN	NaN	NaN	NaN	NaN	NaN	NaN	NaN	NaN	NaN	NaN	NaN	NaN	NaN	NaN	NaN	NaN	NaN	NaN	NaN	NaN	NaN	NaN	NaN	NaN	NaN	NaN	NaN	NaN	NaN	NaN	NaN	155.636	171.976	190.165	210.416	232.966	258.08	286.053	317.215	351.934
'BRA'	NaN	NaN	NaN	NaN	NaN	NaN	NaN	NaN	NaN	NaN	NaN	NaN	NaN	NaN	NaN	NaN	NaN	NaN	NaN	NaN	NaN	NaN	NaN	NaN	NaN	NaN	NaN	NaN	NaN	NaN	NaN	NaN	NaN	NaN	NaN	NaN	NaN	NaN	NaN	NaN	4592.48	4984.8	5417.54	5895.23	6422.94	7006.34	7651.72	8366.17	9157.55
'BRB'	NaN	NaN	NaN	NaN	NaN	NaN	NaN	NaN	NaN	NaN	NaN	NaN	NaN	NaN	NaN	NaN	NaN	NaN	NaN	NaN	NaN	NaN	NaN	NaN	NaN	NaN	NaN	NaN	NaN	NaN	NaN	NaN	NaN	NaN	NaN	NaN	NaN	NaN	NaN	NaN	2.47548	2.57131	2.67434	2.78536	2.90527	3.03507	3.17589	3.329	3.49583
'BRN'	NaN	NaN	NaN	NaN	NaN	NaN	NaN	NaN	NaN	NaN	NaN	NaN	NaN	NaN	NaN	NaN	NaN	NaN	NaN	NaN	NaN	NaN	NaN	NaN	NaN	NaN	NaN	NaN	NaN	NaN	NaN	NaN	NaN	NaN	NaN	NaN	NaN	NaN	NaN	NaN	35.7176	36.3376	36.9728	37.6235	38.2903	38.9736	39.6741	40.3922	41.1284
'BTN'	NaN	NaN	NaN	NaN	NaN	NaN	NaN	NaN	NaN	NaN	NaN	NaN	NaN	NaN	NaN	NaN	NaN	NaN	NaN	NaN	NaN	NaN	NaN	NaN	NaN	NaN	NaN	NaN	NaN	NaN	NaN	NaN	NaN	NaN	NaN	NaN	NaN	NaN	NaN	NaN	503.486	506.182	508.906	511.659	514.441	517.254	520.097	522.972	525.879
'BWA'	NaN	NaN	NaN	NaN	NaN	NaN	NaN	NaN	NaN	NaN	NaN	NaN	NaN	NaN	NaN	NaN	NaN	NaN	NaN	NaN	NaN	NaN	NaN	NaN	NaN	NaN	NaN	NaN	NaN	NaN	NaN	NaN	NaN	NaN	NaN	NaN	NaN	NaN	NaN	NaN	735.088	748.633	762.476	776.628	791.102	805.909	821.063	836.579	852.475
'CAF'	NaN	NaN	NaN	NaN	NaN	NaN	NaN	NaN	NaN	NaN	NaN	NaN	NaN	NaN	NaN	NaN	NaN	NaN	NaN	NaN	NaN	NaN	NaN	NaN	NaN	NaN	NaN	NaN	NaN	NaN	NaN	NaN	NaN	NaN	NaN	NaN	NaN	NaN	NaN	NaN	3476.98	3538.55	3601.34	3665.38	3730.71	3797.36	3865.36	3934.73	4005.52
'CAN'	62.6188	74.3598	90.0145	109.583	133.065	160.461	191.77	230.907	281.784	336.576	407.022	489.209	598.792	751.425	900.145	1088	1326.74	1702.45	1009.73	731.857	1307.17	1902.05	1972.49	1718.1	1733.76	2003.8	1984.23	2160.35	2066.42	2332.55	5588.73	5972.27	7068.09	7936.93	9185.39	8805.76	9396.73	10840.9	14218.4	12061.9	29390.8	31323.2	31577	32923.5	32529.5	32172.1	33710.8	34226.3	35562.4
'CHE'	NaN	NaN	NaN	NaN	NaN	NaN	NaN	NaN	146.276	204.787	303.523	424.201	468.084	468.084	570.478	694.813	687.499	672.871	767.951	742.352	895.943	1108.04	1272.6	1236.04	1166.55	1276.26	1492.02	1415.22	1353.06	1444.48	1667.55	1561.5	1726.06	1908.91	1960.1	2040.56	2080.78	2252.66	2300.2	2537.89	4725.24	5463.45	5512.19	5025.37	5842.75	6223.99	6710.68	7072.86	7519.37
'CHL'	NaN	NaN	NaN	NaN	NaN	NaN	NaN	NaN	NaN	NaN	NaN	NaN	NaN	NaN	NaN	NaN	NaN	NaN	NaN	NaN	NaN	NaN	NaN	NaN	NaN	NaN	NaN	NaN	NaN	NaN	NaN	NaN	NaN	NaN	NaN	NaN	NaN	NaN	NaN	NaN	667.888	705.926	746.829	790.865	838.329	889.55	932.535	1069.34	1210.02
'CHN'	NaN	NaN	NaN	NaN	NaN	NaN	NaN	NaN	NaN	NaN	NaN	NaN	NaN	NaN	NaN	NaN	NaN	NaN	NaN	NaN	NaN	NaN	NaN	NaN	NaN	NaN	NaN	NaN	NaN	NaN	NaN	NaN	NaN	NaN	NaN	NaN	NaN	NaN	NaN	NaN	275671	276650	277636	278628	279628	280636	281650	282673	283703
'CIV'	NaN	NaN	NaN	NaN	NaN	NaN	NaN	NaN	NaN	NaN	NaN	NaN	NaN	NaN	NaN	NaN	NaN	NaN	NaN	NaN	NaN	NaN	NaN	NaN	NaN	NaN	NaN	NaN	NaN	NaN	NaN	NaN	NaN	NaN	NaN	NaN	NaN	NaN	NaN	NaN	266.094	273.232	280.608	288.229	296.106	304.247	312.664	321.365	330.362
'CMR'	NaN	NaN	NaN	NaN	NaN	NaN	NaN	NaN	NaN	NaN	NaN	NaN	NaN	NaN	NaN	NaN	NaN	NaN	NaN	NaN	NaN	NaN	NaN	NaN	NaN	NaN	NaN	NaN	NaN	NaN	NaN	NaN	NaN	NaN	NaN	NaN	NaN	NaN	NaN	NaN	732.308	747.061	762.208	777.77	793.77	810.232	827.187	844.668	862.714
'COD'	NaN	NaN	NaN	NaN	NaN	NaN	NaN	NaN	NaN	NaN	NaN	NaN	NaN	NaN	NaN	NaN	NaN	NaN	NaN	NaN	NaN	NaN	NaN	NaN	NaN	NaN	NaN	NaN	NaN	NaN	NaN	NaN	NaN	NaN	NaN	NaN	NaN	NaN	NaN	NaN	5516.39	5608.91	5703.11	5799	5896.62	5996.01	6097.21	6200.26	6305.19
'COG'	NaN	NaN	NaN	NaN	NaN	NaN	NaN	NaN	NaN	NaN	NaN	NaN	NaN	NaN	NaN	NaN	NaN	NaN	NaN	NaN	NaN	NaN	NaN	NaN	NaN	NaN	NaN	NaN	NaN	NaN	NaN	NaN	NaN	NaN	NaN	NaN	NaN	NaN	NaN	NaN	421.155	431.374	441.905	452.759	463.949	475.489	487.394	499.678	512.36
'COL'	NaN	NaN	NaN	NaN	NaN	NaN	NaN	NaN	NaN	NaN	NaN	NaN	NaN	NaN	NaN	NaN	NaN	NaN	NaN	NaN	NaN	NaN	NaN	NaN	NaN	NaN	NaN	NaN	NaN	NaN	NaN	NaN	NaN	NaN	NaN	NaN	NaN	NaN	NaN	NaN	715.918	778	846.959	923.594	1008.8	1103.57	1209.02	1326.4	1457.11
'COM'	NaN	NaN	NaN	NaN	NaN	NaN	NaN	NaN	NaN	NaN	NaN	NaN	NaN	NaN	NaN	NaN	NaN	NaN	NaN	NaN	NaN	NaN	NaN	NaN	NaN	NaN	NaN	NaN	NaN	NaN	NaN	NaN	NaN	NaN	NaN	NaN	NaN	NaN	NaN	NaN	16.8001	17.2545	17.7236	18.208	18.7082	19.2248	19.7583	20.3094	20.8788
'CPV'	NaN	NaN	NaN	NaN	NaN	NaN	NaN	NaN	NaN	NaN	NaN	NaN	NaN	NaN	NaN	NaN	NaN	NaN	NaN	NaN	NaN	NaN	NaN	NaN	NaN	NaN	NaN	NaN	NaN	NaN	NaN	NaN	NaN	NaN	NaN	NaN	NaN	NaN	NaN	NaN	54.0456	56.0992	58.2332	60.4509	62.7556	65.1506	67.6397	70.2264	72.9147
'CRI'	NaN	NaN	NaN	NaN	NaN	NaN	NaN	NaN	NaN	NaN	NaN	NaN	NaN	NaN	NaN	NaN	NaN	NaN	NaN	NaN	NaN	NaN	NaN	NaN	NaN	NaN	NaN	NaN	NaN	NaN	NaN	NaN	NaN	NaN	NaN	NaN	NaN	NaN	NaN	NaN	85.6814	92.2494	99.4455	107.338	116.001	125.521	135.99	147.512	160.205
'CUB'	NaN	NaN	NaN	NaN	NaN	NaN	NaN	NaN	NaN	NaN	NaN	NaN	NaN	NaN	NaN	NaN	NaN	NaN	NaN	NaN	NaN	NaN	NaN	NaN	NaN	NaN	NaN	NaN	NaN	NaN	NaN	NaN	NaN	NaN	NaN	NaN	NaN	NaN	NaN	NaN	286.525	313.647	343.813	377.381	414.751	456.373	502.749	554.441	612.079
'CYP'	NaN	NaN	NaN	NaN	NaN	NaN	NaN	NaN	NaN	NaN	NaN	NaN	NaN	NaN	NaN	NaN	NaN	NaN	NaN	NaN	NaN	NaN	NaN	NaN	NaN	NaN	NaN	NaN	NaN	NaN	NaN	NaN	NaN	NaN	NaN	NaN	NaN	NaN	NaN	NaN	189.608	190.912	192.254	193.637	195.06	196.528	198.04	199.601	201.211
'CZE'	NaN	NaN	NaN	NaN	NaN	NaN	NaN	NaN	NaN	NaN	236.895	778.833	1324.02	1869.2	2414.38	2959.56	3504.75	4046.68	4591.87	5137.05	5682.23	6227.42	6769.35	7314.54	7859.72	8404.9	14528.5	15265.1	16001.8	17196	18218.2	19240.4	19675.3	21015.5	21706.7	22790.6	23958.8	25166	26973.6	28557.2	33677.4	34763.5	35212.3	35899.9	36702.9	37961.9	38810.2	40893.2	41737.9
'DEU'	15852	17662.7	20075.8	21737	25512	29962.2	32379.1	34489.2	37285.9	35398.4	38106.9	43274.5	47682.5	51706.9	59306.8	66454	65867	72408.1	77867.2	81243.3	80245.8	89364.9	96443	102996	74963.1	106295	108305	106069	109464	116062	130361	140581	150425	160296	164938	168767	170704	178408	195115	208205	279031	294437	290613	299012	310727	322556	344127	365110	380499
'DJI'	NaN	NaN	NaN	NaN	NaN	NaN	NaN	NaN	NaN	NaN	NaN	NaN	NaN	NaN	NaN	NaN	NaN	NaN	NaN	NaN	NaN	NaN	NaN	NaN	NaN	NaN	NaN	NaN	NaN	NaN	NaN	NaN	NaN	NaN	NaN	NaN	NaN	NaN	NaN	NaN	23.3939	23.9744	24.5727	25.1894	25.8252	26.4808	27.1568	27.854	28.5731
'DNK'	297.596	271.996	291.196	313.596	399.995	396.795	566.392	579.192	428.794	547.192	473.594	684.791	591.992	659.191	566.392	886.388	819.189	799.989	947.187	825.589	998.386	1036.79	995.186	1004.79	1084.79	1273.58	1347.18	1331.18	1263.98	1427.18	1625.58	1721.58	1846.37	2121.57	2111.97	2214.37	2121.57	2175.97	2447.97	2614.36	5600.08	5955.45	6205.45	6241.85	6791.69	7110.04	8020	8527.13	8933.04
'DOM'	NaN	NaN	NaN	NaN	NaN	NaN	NaN	NaN	NaN	NaN	NaN	NaN	NaN	NaN	NaN	NaN	NaN	NaN	NaN	NaN	NaN	NaN	NaN	NaN	NaN	NaN	NaN	NaN	NaN	NaN	NaN	NaN	NaN	NaN	NaN	NaN	NaN	NaN	NaN	NaN	88.8601	94.9805	101.694	109.065	117.168	126.084	135.905	146.732	158.679
'DZA'	NaN	NaN	NaN	NaN	NaN	NaN	NaN	NaN	NaN	NaN	NaN	NaN	NaN	NaN	NaN	NaN	NaN	NaN	NaN	NaN	NaN	NaN	NaN	NaN	NaN	NaN	NaN	NaN	NaN	NaN	NaN	NaN	NaN	NaN	NaN	NaN	NaN	NaN	NaN	NaN	602.742	613.574	624.964	637.01	649.83	663.57	678.407	694.559	712.293
'ECU'	NaN	NaN	NaN	NaN	NaN	NaN	NaN	NaN	NaN	NaN	NaN	NaN	NaN	NaN	NaN	NaN	NaN	NaN	NaN	NaN	NaN	NaN	NaN	NaN	NaN	NaN	NaN	NaN	NaN	NaN	NaN	NaN	NaN	NaN	NaN	NaN	NaN	NaN	NaN	NaN	134.006	145.527	158.259	172.338	187.914	205.156	224.25	245.405	268.853
'EGY'	NaN	NaN	NaN	NaN	NaN	NaN	NaN	NaN	NaN	NaN	NaN	NaN	NaN	NaN	NaN	NaN	NaN	NaN	NaN	NaN	NaN	NaN	NaN	NaN	NaN	NaN	NaN	NaN	NaN	NaN	NaN	NaN	NaN	NaN	NaN	NaN	NaN	NaN	NaN	NaN	1876.47	1909.16	1942.65	1976.97	2012.19	2048.38	2085.62	2124.01	2163.66
'ERI'	NaN	NaN	NaN	NaN	NaN	NaN	NaN	NaN	NaN	NaN	NaN	NaN	NaN	NaN	NaN	NaN	NaN	NaN	NaN	NaN	NaN	NaN	NaN	NaN	NaN	NaN	NaN	NaN	NaN	NaN	NaN	NaN	NaN	NaN	NaN	NaN	NaN	NaN	NaN	NaN	184.532	187.98	191.507	195.113	198.801	202.573	206.433	210.381	214.422
'ESP'	516.539	531.844	558.628	681.067	573.933	577.759	788.201	887.683	1201.43	1702.67	2016.42	2092.94	2284.25	2540.61	2437.3	2406.69	2391.39	2670.7	2777.83	2754.88	3210.2	3068.63	3405.33	3275.24	3256.11	3435.94	3726.74	3948.66	3921.87	4147.62	4610.59	5150.09	5620.71	6164.04	6129.6	6014.82	6363	6412.74	6718.84	7124.42	18131.5	19280.6	20206.2	20600.3	21857.3	22368.3	23784.5	24761.2	25346.7
'EST'	2.45713	3.45583	4.45454	5.45324	6.45195	7.45065	8.45464	9.45863	10.4626	11.0967	14.6635	18.6266	16.8036	17.5962	19.7363	18.8644	59.6052	68.4033	56.9103	77.2014	83.7802	113.107	116.119	108.986	132.289	152.263	189.04	192.924	252.133	258.712	303.495	319.665	336.706	383.233	389.098	423.815	434.674	459.959	479.774	518.137	1059.83	1125.25	1169.28	1293.32	1314.57	1442.79	1466.33	1622.27	1763.36
'ETH'	NaN	NaN	NaN	NaN	NaN	NaN	NaN	NaN	NaN	NaN	NaN	NaN	NaN	NaN	NaN	NaN	NaN	NaN	NaN	NaN	NaN	NaN	NaN	NaN	NaN	NaN	NaN	NaN	NaN	NaN	NaN	NaN	NaN	NaN	NaN	NaN	NaN	NaN	NaN	NaN	3941.63	4011.57	4082.91	4155.71	4230	4305.81	4383.19	4462.17	4542.79
'EU28'	180376	178100	185054	191663	226987	227483	243460	245337	248576	261392	288446	307480	312787	329881	356168	381538	392623	411366	416928	436070	441724	470006	508340	535991	496266	546894	559056	556665	561190	579927	650636	667638	690728	729078	724627	726072	725465	752935	798542	835810	1.1123e+06	1.14945e+06	1.1419e+06	1.1236e+06	1.20633e+06	1.23782e+06	1.29329e+06	1.35051e+06	1.39322e+06
'FIN'	NaN	NaN	NaN	NaN	NaN	NaN	NaN	NaN	NaN	NaN	38.1802	76.3603	76.3603	80.1783	49.6342	64.9063	72.5423	64.9063	91.6324	72.5423	95.4504	118.359	95.4504	91.6324	129.813	87.8144	99.2684	118.359	133.631	80.1783	103.086	103.086	125.995	122.177	148.903	229.081	133.631	133.631	125.995	167.993	2793.44	2907.47	2988.7	3102.36	3248.78	3390.14	3587.88	3956.95	4073.96
'FJI'	NaN	NaN	NaN	NaN	NaN	NaN	NaN	NaN	NaN	NaN	NaN	NaN	NaN	NaN	NaN	NaN	NaN	NaN	NaN	NaN	NaN	NaN	NaN	NaN	NaN	NaN	NaN	NaN	NaN	NaN	NaN	NaN	NaN	NaN	NaN	NaN	NaN	NaN	NaN	NaN	190.789	189.118	187.588	186.197	184.947	183.839	182.875	182.055	181.382
'FRA'	20915.8	21365	22998	27017.8	31147.1	35260.7	36924.9	37616.3	36885.8	37307.7	40655.6	43972.3	46406.1	47113.2	49929.8	52566.8	57106.2	57871.9	59207.9	60711.9	53883.3	53590.3	64958.4	70208.8	66790.6	69579.9	69685.3	68157.9	69540.8	71966.8	81190.2	83147.4	87757.1	92034.8	88401.7	84991.3	84307.6	88804.1	92390.3	94675.6	137085	138889	140756	140659	148512	151467	157341	164905	171322
'G8+Chn'	200913	203667	212892	223025	261492	267201	285174	288170	292102	308776	338193	355619	362803	387660	418126	443827	456825	490265	504568	535753	547260	581580	644081	684870	641018	694824	705044	717637	721046	773211	872508	902313	953087	1.01297e+06	1.02431e+06	1.03152e+06	1.04785e+06	1.09888e+06	1.21765e+06	1.21545e+06	2.19295e+06	2.2678e+06	2.29177e+06	2.28931e+06	2.35137e+06	2.45111e+06	2.51768e+06	2.6083e+06	2.71439e+06
'GAB'	NaN	NaN	NaN	NaN	NaN	NaN	NaN	NaN	NaN	NaN	NaN	NaN	NaN	NaN	NaN	NaN	NaN	NaN	NaN	NaN	NaN	NaN	NaN	NaN	NaN	NaN	NaN	NaN	NaN	NaN	NaN	NaN	NaN	NaN	NaN	NaN	NaN	NaN	NaN	NaN	17.8879	18.4994	19.1552	19.8624	20.6293	21.4662	22.3855	23.4026	24.5359
'GBR'	123284	117301	116885	116240	140074	131165	141153	138626	135863	150843	168881	176018	170410	181224	194985	206627	212905	218579	214401	224945	229761	243378	256402	266125	258613	272993	272521	277428	272477	274157	298772	314043	316711	329547	320866	317038	314161	322219	335014	346937	409159	418442	412802	377743	425912	431486	444171	456503	459802
'GEO'	1.89903	2.67089	3.44275	4.21461	4.98647	5.75834	6.53428	7.31023	8.08617	8.57625	11.3329	14.3958	12.9869	13.5995	15.2535	14.5796	46.0667	52.8664	43.9839	59.6662	64.7507	87.4164	89.7443	84.231	102.241	117.678	146.102	149.104	194.865	199.949	234.56	247.057	260.228	296.187	300.72	327.551	335.944	355.485	370.8	400.449	1308.76	1366.75	1408.35	1511.95	1536.27	1643.43	1669.87	1798.83	1916.51
'GHA'	NaN	NaN	NaN	NaN	NaN	NaN	NaN	NaN	NaN	NaN	NaN	NaN	NaN	NaN	NaN	NaN	NaN	NaN	NaN	NaN	NaN	NaN	NaN	NaN	NaN	NaN	NaN	NaN	NaN	NaN	NaN	NaN	NaN	NaN	NaN	NaN	NaN	NaN	NaN	NaN	673.867	690.035	706.677	723.811	741.454	759.622	778.334	797.609	817.466
'GIN'	NaN	NaN	NaN	NaN	NaN	NaN	NaN	NaN	NaN	NaN	NaN	NaN	NaN	NaN	NaN	NaN	NaN	NaN	NaN	NaN	NaN	NaN	NaN	NaN	NaN	NaN	NaN	NaN	NaN	NaN	NaN	NaN	NaN	NaN	NaN	NaN	NaN	NaN	NaN	NaN	600.807	612.15	623.751	635.615	647.75	660.165	672.865	685.861	699.16
'GMB'	NaN	NaN	NaN	NaN	NaN	NaN	NaN	NaN	NaN	NaN	NaN	NaN	NaN	NaN	NaN	NaN	NaN	NaN	NaN	NaN	NaN	NaN	NaN	NaN	NaN	NaN	NaN	NaN	NaN	NaN	NaN	NaN	NaN	NaN	NaN	NaN	NaN	NaN	NaN	NaN	55.8552	56.8895	57.9466	59.0273	60.1321	61.2617	62.4169	63.5982	64.8066
'GNB'	NaN	NaN	NaN	NaN	NaN	NaN	NaN	NaN	NaN	NaN	NaN	NaN	NaN	NaN	NaN	NaN	NaN	NaN	NaN	NaN	NaN	NaN	NaN	NaN	NaN	NaN	NaN	NaN	NaN	NaN	NaN	NaN	NaN	NaN	NaN	NaN	NaN	NaN	NaN	NaN	64.2824	65.5025	66.7505	68.0271	69.3331	70.6694	72.0368	73.4362	74.8686
'GNQ'	NaN	NaN	NaN	NaN	NaN	NaN	NaN	NaN	NaN	NaN	NaN	NaN	NaN	NaN	NaN	NaN	NaN	NaN	NaN	NaN	NaN	NaN	NaN	NaN	NaN	NaN	NaN	NaN	NaN	NaN	NaN	NaN	NaN	NaN	NaN	NaN	NaN	NaN	NaN	NaN	7.14482	7.36386	7.59133	7.82768	8.07341	8.32911	8.5954	8.873	9.16275
'GRC'	NaN	NaN	NaN	NaN	NaN	NaN	NaN	NaN	NaN	NaN	NaN	NaN	NaN	NaN	NaN	NaN	NaN	184.972	92.4858	213.119	221.162	325.711	193.014	213.119	164.866	180.95	136.718	92.4858	48.2535	4.02112	4.02112	4.02112	4.02112	4.02112	4.02112	4.02112	4.02112	4.02112	4.02112	104.549	4048.77	4302.29	4563.46	4683.91	4869.16	5031.24	5295.3	5488.97	5813.87
'GRD'	NaN	NaN	NaN	NaN	NaN	NaN	NaN	NaN	NaN	NaN	NaN	NaN	NaN	NaN	NaN	NaN	NaN	NaN	NaN	NaN	NaN	NaN	NaN	NaN	NaN	NaN	NaN	NaN	NaN	NaN	NaN	NaN	NaN	NaN	NaN	NaN	NaN	NaN	NaN	NaN	0.930496	0.962331	0.99555	1.03023	1.06646	1.10433	1.14394	1.1854	1.22882
'GTM'	NaN	NaN	NaN	NaN	NaN	NaN	NaN	NaN	NaN	NaN	NaN	NaN	NaN	NaN	NaN	NaN	NaN	NaN	NaN	NaN	NaN	NaN	NaN	NaN	NaN	NaN	NaN	NaN	NaN	NaN	NaN	NaN	NaN	NaN	NaN	NaN	NaN	NaN	NaN	NaN	101.617	109.054	117.194	126.115	135.902	146.649	158.465	171.466	185.785
'GUY'	NaN	NaN	NaN	NaN	NaN	NaN	NaN	NaN	NaN	NaN	NaN	NaN	NaN	NaN	NaN	NaN	NaN	NaN	NaN	NaN	NaN	NaN	NaN	NaN	NaN	NaN	NaN	NaN	NaN	NaN	NaN	NaN	NaN	NaN	NaN	NaN	NaN	NaN	NaN	NaN	56.3042	61.2076	66.6224	72.6069	79.2268	86.5552	94.6741	103.675	113.662
'HKG'	NaN	NaN	NaN	NaN	NaN	NaN	NaN	NaN	NaN	NaN	NaN	NaN	NaN	NaN	NaN	NaN	NaN	NaN	NaN	NaN	NaN	NaN	NaN	NaN	NaN	NaN	NaN	NaN	NaN	NaN	NaN	NaN	NaN	NaN	NaN	NaN	NaN	NaN	NaN	NaN	NaN	NaN	NaN	NaN	NaN	NaN	NaN	NaN	NaN
'HND'	NaN	NaN	NaN	NaN	NaN	NaN	NaN	NaN	NaN	NaN	NaN	NaN	NaN	NaN	NaN	NaN	NaN	NaN	NaN	NaN	NaN	NaN	NaN	NaN	NaN	NaN	NaN	NaN	NaN	NaN	NaN	NaN	NaN	NaN	NaN	NaN	NaN	NaN	NaN	NaN	85.5124	91.2492	97.5102	104.352	111.836	120.034	129.024	138.893	149.739
'HRV'	NaN	NaN	NaN	NaN	NaN	NaN	NaN	NaN	NaN	NaN	NaN	NaN	NaN	NaN	NaN	NaN	NaN	NaN	NaN	NaN	NaN	NaN	NaN	NaN	NaN	NaN	NaN	NaN	NaN	NaN	0	1.61297	3.22594	4.8389	6.45187	8.06484	11.2908	14.5167	17.7426	20.9686	531.415	523.727	515.951	530.23	571.576	563.344	568.008	535.138	576.61
'HTI'	NaN	NaN	NaN	NaN	NaN	NaN	NaN	NaN	NaN	NaN	NaN	NaN	NaN	NaN	NaN	NaN	NaN	NaN	NaN	NaN	NaN	NaN	NaN	NaN	NaN	NaN	NaN	NaN	NaN	NaN	NaN	NaN	NaN	NaN	NaN	NaN	NaN	NaN	NaN	NaN	88.3214	95.2744	102.909	111.301	120.532	130.696	141.896	154.248	167.882
'HUN'	0	254.786	319.331	319.331	404.26	421.245	441.628	506.174	353.303	713.399	839.094	890.051	1073.5	1121.06	1121.06	1165.22	1324.88	1566.08	1674.79	1820.87	1966.94	2439.15	2592.02	2704.12	2371.2	2442.54	2561.44	2676.95	2666.75	2659.96	3071.01	3291.83	3322.4	3781.02	4015.42	4059.58	3798	3787.81	4107.14	4406.09	7053.74	7257.55	7430.7	7617.23	7990.28	8356.1	8802.92	8858.44	9827.07
'IDN'	NaN	NaN	NaN	NaN	NaN	NaN	NaN	NaN	NaN	NaN	NaN	NaN	NaN	NaN	NaN	NaN	NaN	NaN	NaN	NaN	NaN	NaN	NaN	NaN	NaN	NaN	NaN	NaN	NaN	NaN	NaN	NaN	NaN	NaN	NaN	NaN	NaN	NaN	NaN	2.84311	25420	25741.1	26183.1	26680.7	27069.1	27627	28035.9	28569.1	29058.7
'IND'	NaN	NaN	NaN	NaN	NaN	NaN	NaN	NaN	505.143	815.021	823.511	636.735	704.653	781.062	738.613	725.878	819.266	939.538	1059.81	1180.08	1300.35	1420.63	1540.9	1661.17	1781.44	1901.72	2021.99	2142.26	2262.53	2147.92	2402.61	2343.18	2784.65	3107.27	3459.59	3124.25	3506.29	3884.08	4312.82	5072.66	311077	313044	315192	317111	318840	322242	324598	327038	329829
'IRL'	384.819	383.393	381.968	380.543	379.118	377.692	376.267	374.842	373.417	371.991	370.566	369.141	367.716	366.29	364.865	363.44	362.015	360.589	359.164	357.739	356.314	354.888	353.463	352.038	350.612	349.187	347.762	346.337	344.911	343.486	342.061	342.061	337.515	332.969	328.423	323.877	319.331	314.785	310.238	305.692	4988.5	5251.5	5530.48	5826.42	6140.33	6473.31	6826.52	7201.18	7598.6
'IRN'	NaN	NaN	NaN	NaN	NaN	NaN	NaN	NaN	NaN	NaN	NaN	NaN	NaN	NaN	NaN	NaN	NaN	NaN	NaN	NaN	NaN	NaN	NaN	NaN	NaN	NaN	NaN	NaN	NaN	NaN	NaN	NaN	NaN	NaN	NaN	NaN	NaN	NaN	NaN	NaN	8026.31	8050.49	8075.09	8100.15	8125.7	8151.8	8178.48	8205.81	8233.84
'IRQ'	NaN	NaN	NaN	NaN	NaN	NaN	NaN	NaN	NaN	NaN	NaN	NaN	NaN	NaN	NaN	NaN	NaN	NaN	NaN	NaN	NaN	NaN	NaN	NaN	NaN	NaN	NaN	NaN	NaN	NaN	NaN	NaN	NaN	NaN	NaN	NaN	NaN	NaN	NaN	NaN	3290.86	3301.51	3312.28	3323.16	3334.17	3345.32	3356.61	3368.06	3379.69
'ISL'	NaN	NaN	NaN	NaN	NaN	NaN	NaN	NaN	NaN	NaN	NaN	NaN	NaN	NaN	NaN	NaN	NaN	NaN	NaN	NaN	NaN	NaN	NaN	NaN	NaN	NaN	NaN	NaN	NaN	NaN	NaN	NaN	NaN	NaN	NaN	NaN	NaN	NaN	NaN	NaN	197.398	207.267	217.702	228.737	240.408	252.753	265.811	279.627	294.245
'ISR'	NaN	NaN	NaN	NaN	NaN	NaN	NaN	NaN	NaN	NaN	NaN	NaN	NaN	NaN	NaN	NaN	NaN	NaN	NaN	NaN	NaN	NaN	NaN	NaN	NaN	NaN	NaN	NaN	NaN	NaN	NaN	NaN	NaN	NaN	NaN	NaN	NaN	NaN	NaN	NaN	279.322	280.714	282.123	283.551	284.999	286.466	287.955	289.465	290.998
'ITA'	NaN	NaN	NaN	NaN	NaN	NaN	NaN	NaN	NaN	NaN	33.4988	766.285	1402.76	1222.71	1834.06	1453.01	1687.5	1679.13	1938.74	2139.74	3060.95	2638.03	3400.13	3165.64	3425.25	3504.81	4694.02	4346.47	4325.53	4978.76	5791.1	6808.63	7168.74	7595.85	8412.39	9572.28	9517.85	11599	12453.2	12863.5	32551.7	31919.2	32580	32986.6	36755	36475.7	36749	38318.5	39926.5
'JAM'	NaN	NaN	NaN	NaN	NaN	NaN	NaN	NaN	NaN	NaN	NaN	NaN	NaN	NaN	NaN	NaN	NaN	NaN	NaN	NaN	NaN	NaN	NaN	NaN	NaN	NaN	NaN	NaN	NaN	NaN	NaN	NaN	NaN	NaN	NaN	NaN	NaN	NaN	NaN	NaN	42.6957	45.4818	48.5047	51.7886	55.3605	59.2502	63.4912	68.1207	73.1801
'JOR'	NaN	NaN	NaN	NaN	NaN	NaN	NaN	NaN	NaN	NaN	NaN	NaN	NaN	NaN	NaN	NaN	NaN	NaN	NaN	NaN	NaN	NaN	NaN	NaN	NaN	NaN	NaN	NaN	NaN	NaN	NaN	NaN	NaN	NaN	NaN	NaN	NaN	NaN	NaN	NaN	59.4897	60.0218	60.5689	61.1316	61.7106	62.3065	62.9202	63.5524	64.2041
'JPN'	NaN	NaN	NaN	NaN	NaN	NaN	NaN	NaN	NaN	NaN	NaN	NaN	NaN	NaN	NaN	NaN	NaN	NaN	10.2874	17.1457	17.1457	24.0039	30.8622	37.7204	548.661	1347.65	1313.36	1207.05	1738.57	2167.21	2198.07	2259.8	2352.38	2537.56	2767.31	3134.23	3374.26	4186.97	4838.5	5853.53	22248.3	23716	23871	24548.8	27067.4	28431.2	29330.6	30189.2	33947.3
'KAZ'	4.57549	6.4352	8.29491	10.1546	12.0143	13.8741	15.7436	17.6132	19.4827	20.6635	27.3053	34.6851	31.2904	32.7664	36.7515	35.1279	110.992	127.376	105.974	143.759	156.009	210.62	216.229	202.945	246.338	283.533	352.017	359.249	469.504	481.754	565.146	595.256	626.989	713.628	724.55	789.198	809.418	856.501	893.401	964.837	19498.6	19886.2	20239.6	20748	21071.3	21600.3	21941.4	22536.4	23111.6
'KEN'	NaN	NaN	NaN	NaN	NaN	NaN	NaN	NaN	NaN	NaN	NaN	NaN	NaN	NaN	NaN	NaN	NaN	NaN	NaN	NaN	NaN	NaN	NaN	NaN	NaN	NaN	NaN	NaN	NaN	NaN	NaN	NaN	NaN	NaN	NaN	NaN	NaN	NaN	NaN	NaN	1362.54	1392.87	1424.05	1456.09	1489.03	1522.9	1557.72	1593.54	1630.39
'KGZ'	0.414639	0.583169	0.7517	0.920231	1.08876	1.25729	1.42671	1.59614	1.76556	1.87256	2.47446	3.14323	2.83559	2.96935	3.33049	3.18336	10.0583	11.543	9.60357	13.0277	14.1378	19.0868	19.595	18.3912	22.3236	25.6942	31.9004	32.5558	42.5473	43.6575	51.2146	53.9432	56.8189	64.6703	65.6601	71.5185	73.3509	77.6177	80.9616	87.4353	1296.46	1323.47	1347.12	1384.53	1404.86	1443.51	1464.77	1508.66	1550.34
'KHM'	NaN	NaN	NaN	NaN	NaN	NaN	NaN	NaN	NaN	NaN	NaN	NaN	NaN	NaN	NaN	NaN	NaN	NaN	NaN	NaN	NaN	NaN	NaN	NaN	NaN	NaN	NaN	NaN	NaN	NaN	NaN	NaN	NaN	NaN	NaN	NaN	NaN	NaN	NaN	NaN	4926.68	4984.99	5044.04	5103.83	5164.38	5225.69	5287.79	5350.68	5414.37
'KOR'	NaN	NaN	NaN	NaN	NaN	NaN	NaN	NaN	NaN	NaN	NaN	NaN	NaN	NaN	NaN	NaN	NaN	NaN	NaN	NaN	NaN	NaN	NaN	NaN	NaN	NaN	NaN	NaN	NaN	NaN	NaN	NaN	NaN	NaN	NaN	NaN	NaN	NaN	NaN	NaN	8078.76	8103.77	8128.9	8154.14	8179.49	8204.95	8230.53	8256.23	8282.04
'KWT'	NaN	NaN	NaN	NaN	NaN	NaN	NaN	NaN	NaN	NaN	NaN	NaN	NaN	NaN	NaN	NaN	NaN	NaN	NaN	NaN	NaN	NaN	NaN	NaN	NaN	NaN	NaN	NaN	NaN	NaN	NaN	NaN	NaN	NaN	NaN	NaN	NaN	NaN	NaN	NaN	773.322	787.192	801.81	817.23	833.514	850.729	868.945	888.243	908.709
'LAO'	NaN	NaN	NaN	NaN	NaN	NaN	NaN	NaN	NaN	NaN	NaN	NaN	NaN	NaN	NaN	NaN	NaN	NaN	NaN	NaN	NaN	NaN	NaN	NaN	NaN	NaN	NaN	NaN	NaN	NaN	NaN	NaN	NaN	NaN	NaN	NaN	NaN	NaN	NaN	NaN	1595.47	1615.13	1635.06	1655.26	1675.73	1696.48	1717.51	1738.83	1760.44
'LBN'	NaN	NaN	NaN	NaN	NaN	NaN	NaN	NaN	NaN	NaN	NaN	NaN	NaN	NaN	NaN	NaN	NaN	NaN	NaN	NaN	NaN	NaN	NaN	NaN	NaN	NaN	NaN	NaN	NaN	NaN	NaN	NaN	NaN	NaN	NaN	NaN	NaN	NaN	NaN	NaN	114.869	115.379	115.894	116.414	116.939	117.47	118.006	118.548	119.096
'LBR'	NaN	NaN	NaN	NaN	NaN	NaN	NaN	NaN	NaN	NaN	NaN	NaN	NaN	NaN	NaN	NaN	NaN	NaN	NaN	NaN	NaN	NaN	NaN	NaN	NaN	NaN	NaN	NaN	NaN	NaN	NaN	NaN	NaN	NaN	NaN	NaN	NaN	NaN	NaN	NaN	51.8253	53.1029	54.4202	55.7784	57.1791	58.6238	60.1141	61.6516	63.238
'LBY'	NaN	NaN	NaN	NaN	NaN	NaN	NaN	NaN	NaN	NaN	NaN	NaN	NaN	NaN	NaN	NaN	NaN	NaN	NaN	NaN	NaN	NaN	NaN	NaN	NaN	NaN	NaN	NaN	NaN	NaN	NaN	NaN	NaN	NaN	NaN	NaN	NaN	NaN	NaN	NaN	734.659	753.473	773.943	796.389	821.204	848.869	879.971	915.234	955.541
'LCA'	NaN	NaN	NaN	NaN	NaN	NaN	NaN	NaN	NaN	NaN	NaN	NaN	NaN	NaN	NaN	NaN	NaN	NaN	NaN	NaN	NaN	NaN	NaN	NaN	NaN	NaN	NaN	NaN	NaN	NaN	NaN	NaN	NaN	NaN	NaN	NaN	NaN	NaN	NaN	NaN	1.09674	1.14172	1.18948	1.24028	1.29439	1.35213	1.41385	1.47991	1.55077
'LKA'	NaN	NaN	NaN	NaN	NaN	NaN	NaN	NaN	NaN	NaN	NaN	NaN	NaN	NaN	NaN	NaN	NaN	NaN	NaN	NaN	NaN	NaN	NaN	NaN	NaN	NaN	NaN	NaN	NaN	NaN	NaN	NaN	NaN	NaN	NaN	NaN	NaN	NaN	NaN	NaN	5393.7	5441.66	5490.68	5540.8	5592.06	5644.49	5698.14	5753.04	5809.24
'LSO'	NaN	NaN	NaN	NaN	NaN	NaN	NaN	NaN	NaN	NaN	NaN	NaN	NaN	NaN	NaN	NaN	NaN	NaN	NaN	NaN	NaN	NaN	NaN	NaN	NaN	NaN	NaN	NaN	NaN	NaN	NaN	NaN	NaN	NaN	NaN	NaN	NaN	NaN	NaN	NaN	129.585	132.184	134.847	137.575	140.371	143.236	146.172	149.182	152.267
'LTU'	4.90214	6.89462	8.8871	10.8796	12.8721	14.8645	16.8676	18.8706	20.8736	22.1387	29.2547	37.1614	33.5243	35.1056	39.3752	37.6358	118.916	136.469	113.54	154.022	167.147	225.656	231.665	217.433	263.925	303.774	377.148	384.897	503.022	516.148	605.493	637.752	671.751	764.575	776.277	845.539	867.204	917.648	957.182	1033.72	2597.45	2734.4	2828.75	3082.78	3131.81	3394.29	3447.99	3765.91	4054.23
'LUX'	NaN	NaN	NaN	NaN	NaN	NaN	NaN	NaN	NaN	NaN	NaN	NaN	NaN	NaN	NaN	NaN	NaN	NaN	NaN	NaN	NaN	NaN	NaN	NaN	NaN	NaN	NaN	NaN	NaN	NaN	NaN	NaN	NaN	NaN	NaN	NaN	NaN	NaN	NaN	NaN	182.156	191.575	201.526	212.043	223.157	234.903	247.32	260.447	274.326
'LVA'	1.90035	2.67275	3.44516	4.21756	4.98996	5.76236	6.53885	7.31534	8.09182	8.58224	11.3408	14.4059	12.996	13.609	15.2641	14.5898	46.0989	52.9034	44.0146	59.7079	64.7959	87.4775	89.807	84.2898	102.313	117.761	146.205	149.208	195.001	200.089	234.724	247.23	260.41	296.394	300.93	327.78	336.179	355.734	371.059	400.729	1300.54	1357.56	1398.13	1500.65	1523.77	1629.69	1654.75	1782.29	1898.43
'MAR'	NaN	NaN	NaN	NaN	NaN	NaN	NaN	NaN	NaN	NaN	NaN	NaN	NaN	NaN	NaN	NaN	NaN	NaN	NaN	NaN	NaN	NaN	NaN	NaN	NaN	NaN	NaN	NaN	NaN	NaN	NaN	NaN	NaN	NaN	NaN	NaN	NaN	NaN	NaN	NaN	946.641	964.863	983.518	1002.62	1022.19	1042.24	1062.79	1083.86	1105.46
'MDA'	1.04012	1.46288	1.88564	2.30839	2.73115	3.15391	3.5789	4.0039	4.42889	4.69731	6.20716	7.88477	7.11307	7.4486	8.35451	7.98543	25.2313	28.9556	24.0905	32.6799	35.4647	47.879	49.154	46.1343	55.9987	64.4538	80.0221	81.6661	106.73	109.514	128.472	135.316	142.53	162.225	164.708	179.404	184	194.704	203.092	219.331	818.062	851.356	875.7	934.012	948.926	1009.23	1025.34	1097.61	1163.73
'MDG'	NaN	NaN	NaN	NaN	NaN	NaN	NaN	NaN	NaN	NaN	NaN	NaN	NaN	NaN	NaN	NaN	NaN	NaN	NaN	NaN	NaN	NaN	NaN	NaN	NaN	NaN	NaN	NaN	NaN	NaN	NaN	NaN	NaN	NaN	NaN	NaN	NaN	NaN	NaN	NaN	1656.67	1685.38	1714.66	1744.52	1774.96	1806.01	1837.67	1869.97	1902.92
'MDV'	NaN	NaN	NaN	NaN	NaN	NaN	NaN	NaN	NaN	NaN	NaN	NaN	NaN	NaN	NaN	NaN	NaN	NaN	NaN	NaN	NaN	NaN	NaN	NaN	NaN	NaN	NaN	NaN	NaN	NaN	NaN	NaN	NaN	NaN	NaN	NaN	NaN	NaN	NaN	NaN	2.76404	2.83028	2.89894	2.97011	3.0439	3.1204	3.19972	3.28198	3.36728
'MEX'	NaN	NaN	NaN	NaN	NaN	NaN	NaN	NaN	NaN	NaN	NaN	NaN	NaN	NaN	NaN	NaN	NaN	NaN	NaN	NaN	NaN	NaN	NaN	NaN	NaN	NaN	NaN	NaN	NaN	NaN	NaN	NaN	NaN	NaN	NaN	NaN	NaN	NaN	NaN	NaN	1668.22	1766.86	1908.26	1958.94	2072.1	2148.73	2359.58	2609.38	2816.9
'MKD'	NaN	NaN	NaN	NaN	NaN	NaN	NaN	NaN	NaN	NaN	NaN	NaN	NaN	NaN	NaN	NaN	NaN	NaN	NaN	NaN	NaN	NaN	NaN	NaN	NaN	NaN	NaN	NaN	NaN	NaN	0	0.767451	1.5349	2.30235	3.06981	3.83726	5.37216	6.90706	8.44197	9.97687	347.39	347.736	348.056	358.893	382.638	382.828	389.196	377.754	401.736
'MLI'	NaN	NaN	NaN	NaN	NaN	NaN	NaN	NaN	NaN	NaN	NaN	NaN	NaN	NaN	NaN	NaN	NaN	NaN	NaN	NaN	NaN	NaN	NaN	NaN	NaN	NaN	NaN	NaN	NaN	NaN	NaN	NaN	NaN	NaN	NaN	NaN	NaN	NaN	NaN	NaN	915.585	930.024	944.693	959.595	974.733	990.113	1005.74	1021.61	1037.74
'MLT'	NaN	NaN	NaN	NaN	NaN	NaN	NaN	NaN	NaN	NaN	NaN	NaN	NaN	NaN	NaN	NaN	NaN	NaN	NaN	NaN	NaN	NaN	NaN	NaN	NaN	NaN	NaN	NaN	NaN	NaN	NaN	NaN	NaN	NaN	NaN	NaN	NaN	NaN	NaN	NaN	67.2706	69.8658	72.5689	75.3847	78.3179	81.3738	84.5576	87.8751	91.332
'MNG'	NaN	NaN	NaN	NaN	NaN	NaN	NaN	NaN	NaN	NaN	NaN	NaN	NaN	NaN	NaN	NaN	NaN	NaN	NaN	NaN	NaN	NaN	NaN	NaN	NaN	NaN	NaN	NaN	NaN	NaN	NaN	NaN	NaN	NaN	NaN	NaN	NaN	NaN	NaN	NaN	2576.87	2588.97	2601.24	2613.68	2626.3	2639.1	2652.08	2665.26	2678.64
'MOZ'	NaN	NaN	NaN	NaN	NaN	NaN	NaN	NaN	NaN	NaN	NaN	NaN	NaN	NaN	NaN	NaN	NaN	NaN	NaN	NaN	NaN	NaN	NaN	NaN	NaN	NaN	NaN	NaN	NaN	NaN	NaN	NaN	NaN	NaN	NaN	NaN	NaN	NaN	NaN	NaN	1556.9	1593.67	1631.52	1670.48	1710.59	1751.89	1794.42	1838.23	1883.37
'MRT'	NaN	NaN	NaN	NaN	NaN	NaN	NaN	NaN	NaN	NaN	NaN	NaN	NaN	NaN	NaN	NaN	NaN	NaN	NaN	NaN	NaN	NaN	NaN	NaN	NaN	NaN	NaN	NaN	NaN	NaN	NaN	NaN	NaN	NaN	NaN	NaN	NaN	NaN	NaN	NaN	310.622	315.64	320.746	325.941	331.227	336.605	342.078	347.647	353.315
'MUS'	NaN	NaN	NaN	NaN	NaN	NaN	NaN	NaN	NaN	NaN	NaN	NaN	NaN	NaN	NaN	NaN	NaN	NaN	NaN	NaN	NaN	NaN	NaN	NaN	NaN	NaN	NaN	NaN	NaN	NaN	NaN	NaN	NaN	NaN	NaN	NaN	NaN	NaN	NaN	NaN	38.9811	40.2038	41.4708	42.7837	44.1443	45.5543	47.0158	48.5307	50.101
'MWI'	NaN	NaN	NaN	NaN	NaN	NaN	NaN	NaN	NaN	NaN	NaN	NaN	NaN	NaN	NaN	NaN	NaN	NaN	NaN	NaN	NaN	NaN	NaN	NaN	NaN	NaN	NaN	NaN	NaN	NaN	NaN	NaN	NaN	NaN	NaN	NaN	NaN	NaN	NaN	NaN	416.826	426.845	437.162	447.787	458.73	470.004	481.619	493.587	505.922
'MYS'	NaN	NaN	NaN	NaN	NaN	NaN	NaN	NaN	NaN	NaN	NaN	NaN	NaN	NaN	NaN	NaN	NaN	NaN	NaN	NaN	NaN	NaN	NaN	NaN	NaN	NaN	NaN	NaN	NaN	NaN	NaN	NaN	NaN	NaN	NaN	NaN	NaN	NaN	NaN	NaN	1268.23	1294.13	1335.49	1322.31	1370.26	1439.78	1469.98	1460.89	1509.9
'NAM'	NaN	NaN	NaN	NaN	NaN	NaN	NaN	NaN	NaN	NaN	NaN	NaN	NaN	NaN	NaN	NaN	NaN	NaN	NaN	NaN	NaN	NaN	NaN	NaN	NaN	NaN	NaN	NaN	NaN	NaN	NaN	NaN	NaN	NaN	NaN	NaN	NaN	NaN	NaN	NaN	523.483	532.479	541.646	550.989	560.511	570.216	580.109	590.194	600.475
'NER'	NaN	NaN	NaN	NaN	NaN	NaN	NaN	NaN	NaN	NaN	NaN	NaN	NaN	NaN	NaN	NaN	NaN	NaN	NaN	NaN	NaN	NaN	NaN	NaN	NaN	NaN	NaN	NaN	NaN	NaN	NaN	NaN	NaN	NaN	NaN	NaN	NaN	NaN	NaN	NaN	615.199	627.106	639.291	651.764	664.533	677.609	691.001	704.72	718.779
'NGA'	NaN	NaN	NaN	NaN	NaN	NaN	NaN	NaN	NaN	NaN	NaN	NaN	NaN	NaN	NaN	NaN	NaN	NaN	NaN	NaN	NaN	NaN	NaN	NaN	NaN	NaN	NaN	NaN	NaN	NaN	NaN	NaN	NaN	NaN	NaN	NaN	NaN	NaN	NaN	NaN	3239.15	3301.27	3365.09	3430.74	3498.35	3568.07	3640.09	3714.63	3791.94
'NIC'	NaN	NaN	NaN	NaN	NaN	NaN	NaN	NaN	NaN	NaN	NaN	NaN	NaN	NaN	NaN	NaN	NaN	NaN	NaN	NaN	NaN	NaN	NaN	NaN	NaN	NaN	NaN	NaN	NaN	NaN	NaN	NaN	NaN	NaN	NaN	NaN	NaN	NaN	NaN	NaN	92.5418	101.689	111.855	123.156	135.727	149.716	165.288	182.63	201.949
'NLD'	2745.41	2729.38	3293.85	3649.86	5205.38	4070.01	4134.16	3691.55	3245.75	3085.38	4198.3	3855.12	4964.84	3576.09	2979.54	3367.62	3691.55	3537.61	3710.8	3826.26	4326.59	4358.66	4666.56	4499.78	4150.19	4743.53	5436.3	5522.9	5853.25	6311.88	6978.99	7027.1	7116.91	7886.65	7893.06	8245.86	8419.05	8566.59	9506.31	9288.22	16809.4	18552.1	18377.4	18855.5	19368.2	19769.2	20944.8	21914.8	22228.2
'NOR'	168.279	181.564	181.564	199.278	283.417	309.987	367.556	367.556	323.272	394.127	402.983	518.122	447.267	438.411	580.119	571.262	628.831	748.398	766.111	668.687	761.683	739.541	792.682	797.11	987.531	1239.95	1093.81	1474.65	1315.23	1381.66	1510.08	1563.22	1709.36	1842.21	1886.49	2156.63	2107.91	2032.63	2351.48	2683.6	3789.62	4255.2	4378.49	4438.67	5042.62	5300.43	5455.88	5850.18	5934.45
'NPL'	NaN	NaN	NaN	NaN	NaN	NaN	NaN	NaN	NaN	NaN	NaN	NaN	NaN	NaN	NaN	NaN	NaN	NaN	NaN	NaN	NaN	NaN	NaN	NaN	NaN	NaN	NaN	NaN	NaN	NaN	NaN	NaN	NaN	NaN	NaN	NaN	NaN	NaN	NaN	NaN	14181.3	14249.4	14318.1	14387.2	14456.9	14527.1	14597.9	14669.3	14741.2
'NZL'	NaN	NaN	NaN	NaN	NaN	NaN	NaN	NaN	NaN	NaN	NaN	NaN	NaN	NaN	NaN	NaN	NaN	NaN	NaN	NaN	NaN	NaN	NaN	NaN	NaN	NaN	NaN	NaN	401.301	570.923	740.545	831.561	934.989	1046.69	1195.63	1274.23	1332.15	1398.35	1539.01	1481.09	12536.6	12384.8	12172.4	11998.7	11859.4	11667.5	11629.9	11551.8	11524.4
'OMN'	NaN	NaN	NaN	NaN	NaN	NaN	NaN	NaN	NaN	NaN	NaN	NaN	NaN	NaN	NaN	NaN	NaN	NaN	NaN	NaN	NaN	NaN	NaN	NaN	NaN	NaN	NaN	NaN	NaN	NaN	NaN	NaN	NaN	NaN	NaN	NaN	NaN	NaN	NaN	NaN	438.729	440.451	442.227	444.06	445.958	447.926	449.971	452.1	454.322
'PAK'	NaN	NaN	NaN	NaN	NaN	NaN	NaN	NaN	NaN	NaN	NaN	NaN	NaN	NaN	NaN	NaN	NaN	NaN	NaN	NaN	NaN	NaN	NaN	NaN	NaN	NaN	NaN	NaN	NaN	NaN	NaN	NaN	NaN	NaN	NaN	NaN	NaN	NaN	NaN	NaN	44638	44860.8	45086	45313.8	45544.3	45777.5	46013.8	46253.2	46496
'PAN'	NaN	NaN	NaN	NaN	NaN	NaN	NaN	NaN	NaN	NaN	NaN	NaN	NaN	NaN	NaN	NaN	NaN	NaN	NaN	NaN	NaN	NaN	NaN	NaN	NaN	NaN	NaN	NaN	NaN	NaN	NaN	NaN	NaN	NaN	NaN	NaN	NaN	NaN	NaN	NaN	48.6762	52.4394	56.5963	61.1921	66.2774	71.9085	78.1486	85.0683	92.7465
'PER'	NaN	NaN	NaN	NaN	NaN	NaN	NaN	NaN	NaN	NaN	NaN	NaN	NaN	NaN	NaN	NaN	NaN	NaN	NaN	NaN	NaN	NaN	NaN	NaN	NaN	NaN	NaN	NaN	NaN	NaN	NaN	NaN	NaN	NaN	3.5646	3.5646	7.12919	7.12919	7.12919	7.12919	305.416	366.699	412.881	426.45	454.092	492.63	535.369	582.792	681.78
'PHL'	NaN	NaN	NaN	NaN	NaN	NaN	NaN	NaN	NaN	NaN	NaN	NaN	NaN	NaN	NaN	NaN	NaN	NaN	NaN	NaN	NaN	NaN	NaN	NaN	NaN	NaN	NaN	NaN	NaN	NaN	NaN	NaN	NaN	NaN	NaN	NaN	NaN	NaN	NaN	NaN	9356.36	9469.72	9584.59	9700.98	9818.92	9938.45	10059.6	10182.3	10306.8
'PNG'	NaN	NaN	NaN	NaN	NaN	NaN	NaN	NaN	NaN	NaN	NaN	NaN	NaN	NaN	NaN	NaN	NaN	NaN	NaN	NaN	NaN	NaN	NaN	NaN	NaN	NaN	NaN	NaN	NaN	NaN	NaN	NaN	NaN	NaN	NaN	NaN	NaN	NaN	NaN	NaN	200.04	201.063	202.302	203.763	205.451	207.373	209.536	211.946	214.611
'POL'	4218.16	4556	5439.21	5685.35	6293.46	7403.5	8320.49	8846.55	10149.6	9367.79	9860.07	10101.4	11597.5	13243.3	14778	16361.1	16008.7	17509.7	19913.2	20564.7	21949.9	24990.4	27176.7	29440.3	32268.4	31689.3	32389.1	30473.1	32051.3	34889.1	34705.7	34551.3	35888.2	39421	41100.5	42939.3	44034.9	44358.3	49396.9	53368.9	62467.6	66959.5	63923.5	66805.3	67747.4	71518	76398.7	79488.5	85729.5
'PRI'	NaN	NaN	NaN	NaN	NaN	NaN	NaN	NaN	NaN	NaN	NaN	NaN	NaN	NaN	NaN	NaN	NaN	NaN	NaN	NaN	NaN	NaN	NaN	NaN	NaN	NaN	NaN	NaN	NaN	NaN	NaN	NaN	NaN	NaN	NaN	NaN	NaN	NaN	NaN	NaN	NaN	NaN	NaN	NaN	NaN	NaN	NaN	NaN	NaN
'PRT'	NaN	NaN	NaN	NaN	NaN	NaN	NaN	NaN	NaN	NaN	NaN	NaN	NaN	NaN	NaN	NaN	NaN	NaN	NaN	NaN	26.991	44.985	638.787	890.703	652.283	1435.02	1408.03	823.226	787.238	868.211	1079.64	1093.14	1331.56	1399.03	1475.51	1367.54	1511.5	1556.48	1677.94	1929.86	4923.68	5113.73	5174.77	5080.17	5536.55	5577.12	5764.62	6027.5	6514.67
'PRY'	NaN	NaN	NaN	NaN	NaN	NaN	NaN	NaN	NaN	NaN	NaN	NaN	NaN	NaN	NaN	NaN	NaN	NaN	NaN	NaN	NaN	NaN	NaN	NaN	NaN	NaN	NaN	NaN	NaN	NaN	NaN	NaN	NaN	NaN	NaN	NaN	NaN	NaN	NaN	NaN	170.859	189.387	210.044	233.08	258.775	287.444	319.436	355.146	395.014
'ROU'	NaN	NaN	NaN	NaN	NaN	NaN	NaN	0	3.87124	3.87124	3.87124	7.74248	11.6137	11.6137	15.485	15.485	19.3562	23.2274	27.0987	27.0987	38.7124	42.5836	42.5836	46.4549	46.4549	50.3261	50.3261	50.3261	50.3261	50.3261	50.3261	54.1973	236.146	429.708	499.39	476.162	511.004	557.458	665.853	681.338	7344.06	7600.79	7469.62	7507.74	7366.48	7374.67	7396.61	7575.34	8011.34
'RUS'	75.4611	106.132	136.804	167.475	198.146	228.818	259.651	290.485	321.318	340.792	450.333	572.044	516.057	540.399	606.123	579.347	1830.54	2100.74	1747.78	2370.94	2572.98	3473.65	3566.15	3347.07	4062.73	4676.16	5805.64	5924.92	7743.28	7945.33	9320.67	9817.25	10340.6	11769.5	11949.6	13015.8	13349.3	14125.8	14734.4	15912.6	81272.6	84077.3	86250.7	90908.1	92438.3	97284.6	98950.2	104719	110070
'RWA'	NaN	NaN	NaN	NaN	NaN	NaN	NaN	NaN	NaN	NaN	NaN	NaN	NaN	NaN	NaN	NaN	NaN	NaN	NaN	NaN	NaN	NaN	NaN	NaN	NaN	NaN	NaN	NaN	NaN	NaN	NaN	NaN	NaN	NaN	NaN	NaN	NaN	NaN	NaN	NaN	152.715	157.037	161.504	166.122	170.896	175.833	180.937	186.215	191.674
'RotW'	205.242	233.551	248.574	281.312	380.475	422.069	494.741	509.844	1132.08	1580.86	2048.72	2404.51	2253.28	2379.83	2472.46	2868.48	3974.47	4561.13	4400.34	4691.14	5010.17	5897.64	6341.53	6488.04	7120.61	7926.62	8707.05	9497.31	10468.1	11111.6	13379	13175.9	14527.2	16431.5	17324.5	18338.6	18885.3	21018.8	22686.6	25385.8	745245	753258	761011	770506	779826	792041	801746	813602	827806
'SAU'	NaN	NaN	NaN	NaN	NaN	NaN	NaN	NaN	NaN	NaN	NaN	NaN	NaN	NaN	NaN	NaN	NaN	NaN	NaN	NaN	NaN	NaN	NaN	NaN	NaN	NaN	NaN	NaN	NaN	NaN	NaN	NaN	NaN	NaN	NaN	NaN	NaN	NaN	NaN	NaN	4669.95	4690.17	4710.54	4731.07	4751.75	4772.6	4793.63	4814.83	4836.22
'SDN'	NaN	NaN	NaN	NaN	NaN	NaN	NaN	NaN	NaN	NaN	NaN	NaN	NaN	NaN	NaN	NaN	NaN	NaN	NaN	NaN	NaN	NaN	NaN	NaN	NaN	NaN	NaN	NaN	NaN	NaN	NaN	NaN	NaN	NaN	NaN	NaN	NaN	NaN	NaN	NaN	4185.9	4274.63	4365.67	4459.08	4554.94	4653.33	4754.32	4857.99	4964.44
'SEN'	NaN	NaN	NaN	NaN	NaN	NaN	NaN	NaN	NaN	NaN	NaN	NaN	NaN	NaN	NaN	NaN	NaN	NaN	NaN	NaN	NaN	NaN	NaN	NaN	NaN	NaN	NaN	NaN	NaN	NaN	NaN	NaN	NaN	NaN	NaN	NaN	NaN	NaN	NaN	NaN	399.757	406.465	413.308	420.289	427.41	434.677	442.093	449.661	457.386
'SGP'	NaN	NaN	NaN	NaN	NaN	NaN	NaN	NaN	NaN	NaN	NaN	NaN	NaN	NaN	NaN	NaN	NaN	NaN	NaN	NaN	NaN	NaN	NaN	NaN	NaN	NaN	NaN	NaN	NaN	NaN	NaN	NaN	NaN	NaN	NaN	NaN	NaN	NaN	NaN	NaN	160.332	165.629	171.128	176.836	182.762	188.915	195.303	201.937	208.826
'SLB'	NaN	NaN	NaN	NaN	NaN	NaN	NaN	NaN	NaN	NaN	NaN	NaN	NaN	NaN	NaN	NaN	NaN	NaN	NaN	NaN	NaN	NaN	NaN	NaN	NaN	NaN	NaN	NaN	NaN	NaN	NaN	NaN	NaN	NaN	NaN	NaN	NaN	NaN	NaN	NaN	679.28	672.64	666.512	660.899	655.801	651.221	647.162	643.628	640.623
'SLE'	NaN	NaN	NaN	NaN	NaN	NaN	NaN	NaN	NaN	NaN	NaN	NaN	NaN	NaN	NaN	NaN	NaN	NaN	NaN	NaN	NaN	NaN	NaN	NaN	NaN	NaN	NaN	NaN	NaN	NaN	NaN	NaN	NaN	NaN	NaN	NaN	NaN	NaN	NaN	NaN	254.478	260.18	266.043	272.072	278.272	284.651	291.213	297.965	304.913
'SLV'	NaN	NaN	NaN	NaN	NaN	NaN	NaN	NaN	NaN	NaN	NaN	NaN	NaN	NaN	NaN	NaN	NaN	NaN	NaN	NaN	NaN	NaN	NaN	NaN	NaN	NaN	NaN	NaN	NaN	NaN	NaN	NaN	NaN	NaN	NaN	NaN	NaN	NaN	NaN	NaN	84.9035	90.6971	97.0142	103.911	111.448	119.697	128.733	138.643	149.523
'SOM'	NaN	NaN	NaN	NaN	NaN	NaN	NaN	NaN	NaN	NaN	NaN	NaN	NaN	NaN	NaN	NaN	NaN	NaN	NaN	NaN	NaN	NaN	NaN	NaN	NaN	NaN	NaN	NaN	NaN	NaN	NaN	NaN	NaN	NaN	NaN	NaN	NaN	NaN	NaN	NaN	NaN	NaN	NaN	NaN	NaN	NaN	NaN	NaN	NaN
'SRB'	NaN	NaN	NaN	NaN	NaN	NaN	NaN	NaN	NaN	NaN	NaN	NaN	NaN	NaN	NaN	NaN	NaN	NaN	NaN	NaN	NaN	NaN	NaN	NaN	NaN	NaN	NaN	NaN	NaN	NaN	0	1.91211	3.82423	5.73634	7.64846	9.56057	13.3848	17.209	21.0333	24.8575	28.6817	33.462	37.0472	65.7289	125.483	125.483	139.823	108.752	164.92
'STP'	NaN	NaN	NaN	NaN	NaN	NaN	NaN	NaN	NaN	NaN	NaN	NaN	NaN	NaN	NaN	NaN	NaN	NaN	NaN	NaN	NaN	NaN	NaN	NaN	NaN	NaN	NaN	NaN	NaN	NaN	NaN	NaN	NaN	NaN	NaN	NaN	NaN	NaN	NaN	NaN	2.18549	2.25185	2.32058	2.39176	2.46548	2.54186	2.62098	2.70295	2.78788
'SUR'	NaN	NaN	NaN	NaN	NaN	NaN	NaN	NaN	NaN	NaN	NaN	NaN	NaN	NaN	NaN	NaN	NaN	NaN	NaN	NaN	NaN	NaN	NaN	NaN	NaN	NaN	NaN	NaN	NaN	NaN	NaN	NaN	NaN	NaN	NaN	NaN	NaN	NaN	NaN	NaN	23.6876	25.3103	27.0767	29.0016	31.1014	33.3946	35.9015	38.6448	41.6497
'SVK'	NaN	NaN	NaN	NaN	NaN	NaN	NaN	NaN	NaN	NaN	58.078	190.942	324.601	458.26	591.919	725.578	859.237	992.1	1125.76	1259.42	1393.08	1526.74	1659.6	1793.26	1926.92	2060.58	3561.85	3742.45	3923.05	4215.83	4466.44	4717.05	4823.66	5152.24	5321.7	5587.43	5873.84	6169.8	6612.94	7001.19	8210.95	8466.63	8566.07	8724.04	8910.24	9208.18	9405.38	9905.17	10101.3
'SVN'	NaN	NaN	NaN	NaN	NaN	NaN	NaN	NaN	NaN	NaN	NaN	NaN	NaN	NaN	NaN	NaN	NaN	NaN	NaN	NaN	NaN	NaN	NaN	NaN	NaN	NaN	NaN	NaN	NaN	NaN	0	0.805472	1.61094	2.41642	3.22189	4.02736	5.6383	7.24925	8.86019	10.4711	312.023	305.364	298.75	303.232	321.308	314.697	314.595	295.811	314.21
'SWE'	184.154	197.548	197.548	207.592	308.04	287.951	435.274	559.16	468.757	689.742	686.394	883.942	900.683	900.683	947.559	987.738	1017.87	947.559	1118.32	994.434	1225.46	1309.17	1563.64	1587.08	1710.96	2079.27	2219.9	2350.48	1992.22	2022.35	2584.86	2514.55	2876.16	2939.78	3244.47	3498.94	3428.62	3475.5	3880.64	4530.2	7308.41	7744.35	7856.18	8029.39	8743.22	8963.58	9320.44	10142.5	10740.6
'SWZ'	NaN	NaN	NaN	NaN	NaN	NaN	NaN	NaN	NaN	NaN	NaN	NaN	NaN	NaN	NaN	NaN	NaN	NaN	NaN	NaN	NaN	NaN	NaN	NaN	NaN	NaN	NaN	NaN	NaN	NaN	NaN	NaN	NaN	NaN	NaN	NaN	NaN	NaN	NaN	NaN	98.4306	100.091	101.784	103.512	105.277	107.079	108.921	110.806	112.734
'SYR'	NaN	NaN	NaN	NaN	NaN	NaN	NaN	NaN	NaN	NaN	NaN	NaN	NaN	NaN	NaN	NaN	NaN	NaN	NaN	NaN	NaN	NaN	NaN	NaN	NaN	NaN	NaN	NaN	NaN	NaN	NaN	NaN	NaN	NaN	NaN	NaN	NaN	NaN	NaN	NaN	567.413	569.201	571.004	572.823	574.658	576.511	578.381	580.271	582.182
'TCD'	NaN	NaN	NaN	NaN	NaN	NaN	NaN	NaN	NaN	NaN	NaN	NaN	NaN	NaN	NaN	NaN	NaN	NaN	NaN	NaN	NaN	NaN	NaN	NaN	NaN	NaN	NaN	NaN	NaN	NaN	NaN	NaN	NaN	NaN	NaN	NaN	NaN	NaN	NaN	NaN	1012.84	1030.25	1047.98	1066.06	1084.48	1103.25	1122.39	1141.9	1161.79
'TGO'	NaN	NaN	NaN	NaN	NaN	NaN	NaN	NaN	NaN	NaN	NaN	NaN	NaN	NaN	NaN	NaN	NaN	NaN	NaN	NaN	NaN	NaN	NaN	NaN	NaN	NaN	NaN	NaN	NaN	NaN	NaN	NaN	NaN	NaN	NaN	NaN	NaN	NaN	NaN	NaN	237.847	243.487	249.291	255.264	261.411	267.739	274.253	280.96	287.866
'THA'	NaN	NaN	NaN	NaN	NaN	NaN	NaN	NaN	NaN	NaN	NaN	NaN	NaN	NaN	NaN	NaN	NaN	NaN	NaN	NaN	NaN	NaN	NaN	NaN	NaN	NaN	NaN	NaN	NaN	NaN	NaN	NaN	NaN	NaN	NaN	NaN	NaN	NaN	NaN	NaN	17763.2	17969.3	18177.8	18388.8	18602.3	18818.3	19036.9	19258.1	19481.9
'TJK'	0.128829	0.181191	0.233554	0.285916	0.338279	0.390642	0.443281	0.495921	0.548561	0.581807	0.768816	0.976604	0.881022	0.922579	1.03478	0.989072	3.12513	3.58642	2.98384	4.04771	4.39264	5.93027	6.08819	5.71417	6.93597	7.98322	9.91149	10.1151	13.2195	13.5644	15.9124	16.7602	17.6537	20.0931	20.4006	22.2209	22.7902	24.1159	25.1548	27.1662	861.751	876.782	890.891	909.4	922.733	941.894	955.795	976.874	997.421
'TKM'	0.832795	1.17129	1.50978	1.84827	2.18676	2.52525	2.86553	3.20581	3.54609	3.76101	4.9699	6.31312	5.69524	5.96388	6.68922	6.39371	20.202	23.1839	19.2886	26.1659	28.3956	38.3354	39.3563	36.9385	44.8366	51.6064	64.0715	65.3878	85.4555	87.6852	102.864	108.344	114.12	129.889	131.877	143.644	147.324	155.894	162.61	175.612	1199.28	1240.57	1275.58	1338.77	1368.28	1435.3	1468.23	1547.53	1623.45
'TLS'	NaN	NaN	NaN	NaN	NaN	NaN	NaN	NaN	NaN	NaN	NaN	NaN	NaN	NaN	NaN	NaN	NaN	NaN	NaN	NaN	NaN	NaN	NaN	NaN	NaN	NaN	NaN	NaN	NaN	NaN	NaN	NaN	NaN	NaN	NaN	NaN	NaN	NaN	NaN	NaN	23.3004	23.8754	24.4681	25.079	25.7089	26.3583	27.028	27.7188	28.4314
'TON'	NaN	NaN	NaN	NaN	NaN	NaN	NaN	NaN	NaN	NaN	NaN	NaN	NaN	NaN	NaN	NaN	NaN	NaN	NaN	NaN	NaN	NaN	NaN	NaN	NaN	NaN	NaN	NaN	NaN	NaN	NaN	NaN	NaN	NaN	NaN	NaN	NaN	NaN	NaN	NaN	8.95564	8.96477	8.98108	9.00466	9.03562	9.07407	9.12014	9.17395	9.23564
'TTO'	NaN	NaN	NaN	NaN	NaN	NaN	NaN	NaN	NaN	NaN	NaN	NaN	NaN	NaN	NaN	NaN	NaN	NaN	NaN	NaN	NaN	NaN	NaN	NaN	NaN	NaN	NaN	NaN	NaN	NaN	NaN	NaN	NaN	NaN	NaN	NaN	NaN	NaN	NaN	NaN	32.7864	34.0085	35.3149	36.714	38.2154	39.8295	41.568	43.4439	45.4718
'TUN'	NaN	NaN	NaN	NaN	NaN	NaN	NaN	NaN	NaN	NaN	NaN	NaN	NaN	NaN	NaN	NaN	NaN	NaN	NaN	NaN	NaN	NaN	NaN	NaN	NaN	NaN	NaN	NaN	NaN	NaN	NaN	NaN	NaN	NaN	NaN	NaN	NaN	NaN	NaN	NaN	272.867	277.909	283.077	288.379	293.825	299.422	305.184	311.124	317.259
'TUR'	NaN	NaN	NaN	NaN	NaN	NaN	NaN	NaN	NaN	NaN	NaN	NaN	NaN	NaN	NaN	141.649	196.926	214.201	165.833	252.204	148.559	186.562	231.475	224.565	241.839	331.666	259.114	421.492	307.482	117.465	131.284	172.742	145.104	152.013	165.833	183.107	127.829	231.475	252.204	380.033	5199.27	5248.44	5270.08	5298.75	5282.62	5280.44	5361.31	5255.75	5468.18
'TZA'	NaN	NaN	NaN	NaN	NaN	NaN	NaN	NaN	NaN	NaN	NaN	NaN	NaN	NaN	NaN	NaN	NaN	NaN	NaN	NaN	NaN	NaN	NaN	NaN	NaN	NaN	NaN	NaN	NaN	NaN	NaN	NaN	NaN	NaN	NaN	NaN	NaN	NaN	NaN	NaN	3068.74	3135.39	3203.82	3274.08	3346.22	3420.32	3496.43	3574.62	3654.95
'UGA'	NaN	NaN	NaN	NaN	NaN	NaN	NaN	NaN	NaN	NaN	NaN	NaN	NaN	NaN	NaN	NaN	NaN	NaN	NaN	NaN	NaN	NaN	NaN	NaN	NaN	NaN	NaN	NaN	NaN	NaN	NaN	NaN	NaN	NaN	NaN	NaN	NaN	NaN	NaN	NaN	1081.17	1099.63	1118.43	1137.59	1157.11	1177	1197.27	1217.93	1238.98
'UKR'	20.4247	28.7263	37.028	45.3296	53.6312	61.9329	70.2784	78.624	86.9696	92.2404	121.889	154.832	139.678	146.267	164.056	156.809	495.463	568.596	473.062	641.73	696.415	940.194	965.23	905.933	1099.64	1265.67	1571.38	1603.67	2095.83	2150.52	2522.78	2657.18	2798.84	3185.59	3234.35	3522.93	3613.19	3823.37	3988.08	4306.97	27714.7	28552	29218.8	30558.2	31051.5	32442.4	32972.5	34613	36140.5
'URY'	NaN	NaN	NaN	NaN	NaN	NaN	NaN	NaN	NaN	NaN	NaN	NaN	NaN	NaN	NaN	NaN	NaN	NaN	NaN	NaN	NaN	NaN	NaN	NaN	NaN	NaN	NaN	NaN	NaN	NaN	NaN	NaN	NaN	NaN	NaN	NaN	NaN	NaN	NaN	NaN	271.8	301.321	334.247	370.978	411.962	457.697	508.742	565.723	629.337
'USA'	20398.7	25387	27611.1	31085.2	34174.1	39328.5	41261.9	42311.6	42923.4	46707.1	48889.7	47077.1	48901	56487.3	60452.2	60622.1	61045.1	75096.1	84872.5	96563.4	101639	106174	130171	143777	138407	139902	136885	151680	148308	180839	204765	216626	242598	261652	275779	280492	296261	316788	385317	345811	672066	702582	730538	738707	713378	774764	780748	805991	857884
'UZB'	2.72587	3.83381	4.94174	6.04968	7.15761	8.26555	9.37935	10.4931	11.6069	12.3104	16.2673	20.6639	18.6414	19.5208	21.8949	20.9277	66.1244	75.8848	63.1347	85.6452	92.9435	125.478	128.819	120.906	146.757	168.916	209.716	214.025	279.71	287.008	336.689	354.627	373.532	425.148	431.655	470.169	482.216	510.266	532.249	574.807	3381.51	3492.24	3580.59	3759.11	3825.16	4011.52	4083.57	4304.45	4510.96
'VCT'	NaN	NaN	NaN	NaN	NaN	NaN	NaN	NaN	NaN	NaN	NaN	NaN	NaN	NaN	NaN	NaN	NaN	NaN	NaN	NaN	NaN	NaN	NaN	NaN	NaN	NaN	NaN	NaN	NaN	NaN	NaN	NaN	NaN	NaN	NaN	NaN	NaN	NaN	NaN	NaN	0.829777	0.883472	0.942112	1.00624	1.07647	1.15347	1.238	1.33092	1.43319
'VEN'	NaN	NaN	NaN	NaN	NaN	NaN	NaN	NaN	NaN	NaN	NaN	NaN	NaN	NaN	NaN	NaN	NaN	NaN	NaN	NaN	NaN	NaN	NaN	NaN	NaN	NaN	NaN	NaN	NaN	NaN	NaN	NaN	NaN	NaN	NaN	NaN	NaN	NaN	NaN	NaN	699.772	730.875	765.462	803.941	846.768	894.455	947.571	1006.76	1072.72
'VNM'	NaN	NaN	NaN	NaN	NaN	NaN	NaN	NaN	NaN	NaN	NaN	NaN	NaN	NaN	NaN	NaN	NaN	NaN	NaN	NaN	NaN	NaN	NaN	NaN	NaN	NaN	NaN	NaN	NaN	NaN	NaN	NaN	NaN	NaN	NaN	NaN	NaN	NaN	NaN	NaN	12363.6	12513.7	12665.9	13098.5	13022.7	13096.5	13366.3	13624.2	13865.6
'VUT'	NaN	NaN	NaN	NaN	NaN	NaN	NaN	NaN	NaN	NaN	NaN	NaN	NaN	NaN	NaN	NaN	NaN	NaN	NaN	NaN	NaN	NaN	NaN	NaN	NaN	NaN	NaN	NaN	NaN	NaN	NaN	NaN	NaN	NaN	NaN	NaN	NaN	NaN	NaN	NaN	62.0171	61.1274	60.2766	59.4648	58.6917	57.9572	57.2613	56.6039	55.9851
'WSM'	NaN	NaN	NaN	NaN	NaN	NaN	NaN	NaN	NaN	NaN	NaN	NaN	NaN	NaN	NaN	NaN	NaN	NaN	NaN	NaN	NaN	NaN	NaN	NaN	NaN	NaN	NaN	NaN	NaN	NaN	NaN	NaN	NaN	NaN	NaN	NaN	NaN	NaN	NaN	NaN	24.9644	24.5723	24.1947	23.8314	23.4824	23.1474	22.8265	22.5195	22.2264
'YEM'	NaN	NaN	NaN	NaN	NaN	NaN	NaN	NaN	NaN	NaN	NaN	NaN	NaN	NaN	NaN	NaN	NaN	NaN	NaN	NaN	NaN	NaN	NaN	NaN	NaN	NaN	NaN	NaN	NaN	NaN	NaN	NaN	NaN	NaN	NaN	NaN	NaN	NaN	NaN	NaN	578.259	579.762	581.273	582.791	584.317	585.851	587.393	588.944	590.504
'ZAF'	NaN	NaN	NaN	NaN	NaN	NaN	NaN	NaN	NaN	NaN	NaN	NaN	NaN	NaN	NaN	NaN	NaN	NaN	NaN	NaN	NaN	NaN	NaN	NaN	NaN	NaN	NaN	NaN	NaN	NaN	NaN	NaN	NaN	NaN	29.4561	49.0934	63.8215	63.8215	108.006	176.736	3276.93	3325.85	3621.36	5439.97	6341.79	7608.28	8895.88	9649.98	11412.3
'ZMB'	NaN	NaN	NaN	NaN	NaN	NaN	NaN	NaN	NaN	NaN	NaN	NaN	NaN	NaN	NaN	NaN	NaN	NaN	NaN	NaN	NaN	NaN	NaN	NaN	NaN	NaN	NaN	NaN	NaN	NaN	NaN	NaN	NaN	NaN	NaN	NaN	NaN	NaN	NaN	NaN	4025.53	4110.71	4198.1	4287.76	4379.77	4474.2	4571.13	4670.65	4772.84
'ZWE'	NaN	NaN	NaN	NaN	NaN	NaN	NaN	NaN	NaN	NaN	NaN	NaN	NaN	NaN	NaN	NaN	NaN	NaN	NaN	NaN	NaN	NaN	NaN	NaN	NaN	NaN	NaN	NaN	NaN	NaN	NaN	NaN	NaN	NaN	NaN	NaN	NaN	NaN	NaN	NaN	1038.04	1057.61	1077.63	1098.12	1119.09	1140.56	1162.55	1185.07	1208.16
[truncated: 202 more columns]

## Sheet: CBDR-RC hybrid 1.5°C-scenario %
National GHG emissions allocations under the CBDR-RC hybrid 1.5°C-scenario [in % of 2010 levels]
	1850	1851	1852	1853	1854	1855	1856	1857	1858	1859	1860	1861	1862	1863	1864	1865	1866	1867	1868	1869	1870	1871	1872	1873	1874	1875	1876	1877	1878	1879	1880	1881	1882	1883	1884	1885	1886	1887	1888	1889	1890	1891	1892	1893	1894	1895	1896	1897	1898
'ARG'	NaN	NaN	NaN	NaN	NaN	NaN	NaN	NaN	NaN	NaN	NaN	NaN	NaN	NaN	NaN	NaN	NaN	NaN	NaN	NaN	NaN	NaN	NaN	NaN	NaN	NaN	NaN	NaN	NaN	NaN	NaN	NaN	NaN	NaN	NaN	NaN	NaN	0.303148	0.248868	0.490567	0.873051	0.797932	0.973898	1.07794	1.26438	1.4111	1.50155	1.5275	1.70101
'ARM'	0.00117002	0.00164557	0.00212113	0.00259668	0.00307223	0.00354779	0.00402586	0.00450393	0.004982	0.00528394	0.00698235	0.00886947	0.0080014	0.00837882	0.00939787	0.0089827	0.0283823	0.0325717	0.0270991	0.0367611	0.0398938	0.0538585	0.0552927	0.0518959	0.0629921	0.0725032	0.0900157	0.0918651	0.120059	0.123191	0.144516	0.152215	0.16033	0.182485	0.185278	0.201809	0.20698	0.219019	0.228455	0.246722	2.59059	2.65516	2.71038	2.80457	2.85075	2.94885	2.99816	3.11163	3.21923
'AUS'	NaN	0	0	0	0	0	0	0	0	0	0.0551849	0.10093	0.0704334	0.0791468	0.0530066	0.0835035	0.137962	0.177173	0.145224	0.127071	0.119083	0.137236	0.140141	0.17209	0.176447	0.164103	0.184434	0.2113	0.191695	0.288269	0.437123	0.349989	0.398639	0.48069	0.509735	0.575811	0.572181	0.601225	0.699251	0.67892	6.90351	6.88663	6.81032	6.67238	6.6536	6.60584	6.4986	6.50615	6.55008
'AUT'	2.82129	2.83017	3.40776	3.90982	3.85206	4.4874	5.13164	5.90916	8.78376	7.1132	7.45531	7.73522	7.70412	7.12653	6.15352	6.49119	4.35856	5.95803	7.36201	7.86407	8.93038	12.2982	12.1338	13.009	11.0986	9.53018	9.81009	8.83263	8.77932	10.7476	28.675	12.507	12.8535	14.2619	13.8976	14.6085	13.7866	14.8618	14.493	15.6126	19.7947	22.2926	21.9037	26.0306	26.7655	29.7115	31.0751	33.4161	35.4203
'AZE'	0.00109716	0.00154311	0.00198905	0.00243499	0.00288094	0.00332688	0.00377519	0.00422349	0.00467179	0.00495493	0.00654759	0.0083172	0.00750318	0.0078571	0.0088127	0.00842338	0.0266151	0.0305436	0.0254117	0.0344722	0.0374097	0.0505049	0.0518498	0.0486645	0.0590699	0.0679887	0.0844108	0.086145	0.112583	0.115521	0.135517	0.142737	0.150347	0.171122	0.173741	0.189243	0.194092	0.205382	0.21423	0.23136	2.5346	2.59717	2.65111	2.74174	2.78752	2.88218	2.93128	3.04077	3.145
'BDI'	NaN	NaN	NaN	NaN	NaN	NaN	NaN	NaN	NaN	NaN	NaN	NaN	NaN	NaN	NaN	NaN	NaN	NaN	NaN	NaN	NaN	NaN	NaN	NaN	NaN	NaN	NaN	NaN	NaN	NaN	NaN	NaN	NaN	NaN	NaN	NaN	NaN	NaN	NaN	NaN	3.07241	3.15691	3.24417	3.33429	3.42738	3.52355	3.6229	3.72556	3.83164
'BEL'	7.33122	7.98749	8.96326	9.25974	10.2585	10.509	10.3794	10.8054	11.3523	11.7035	11.951	12.9297	12.8404	13.5341	14.2048	14.9733	16.1275	17.466	15.7908	17.0083	19.4406	18.6317	20.1026	22.08	20.3588	21.1561	20.6754	19.6795	21.3978	21.7864	23.902	24.0632	25.4823	27.0107	26.6077	25.9889	25.2203	26.6854	28.3232	28.9363	35.1723	33.7587	33.9217	32.8383	36.0156	36.4914	38.4315	39.8507	41.1873
'BEN'	NaN	NaN	NaN	NaN	NaN	NaN	NaN	NaN	NaN	NaN	NaN	NaN	NaN	NaN	NaN	NaN	NaN	NaN	NaN	NaN	NaN	NaN	NaN	NaN	NaN	NaN	NaN	NaN	NaN	NaN	NaN	NaN	NaN	NaN	NaN	NaN	NaN	NaN	NaN	NaN	1.64348	1.66971	1.69638	1.72348	1.75102	1.77901	1.80746	1.83638	1.86578
'BFA'	NaN	NaN	NaN	NaN	NaN	NaN	NaN	NaN	NaN	NaN	NaN	NaN	NaN	NaN	NaN	NaN	NaN	NaN	NaN	NaN	NaN	NaN	NaN	NaN	NaN	NaN	NaN	NaN	NaN	NaN	NaN	NaN	NaN	NaN	NaN	NaN	NaN	NaN	NaN	NaN	2.11197	2.14489	2.17833	2.2123	2.24679	2.28183	2.31741	2.35356	2.39027
'BGD'	NaN	NaN	NaN	NaN	NaN	NaN	NaN	NaN	NaN	NaN	NaN	NaN	NaN	NaN	NaN	NaN	NaN	NaN	NaN	NaN	NaN	NaN	NaN	NaN	NaN	NaN	NaN	NaN	NaN	NaN	NaN	NaN	NaN	NaN	NaN	NaN	NaN	NaN	NaN	NaN	41.4756	41.6848	41.896	42.1092	42.3244	42.5417	42.7612	42.9828	43.2067
'BGR'	NaN	NaN	NaN	NaN	NaN	NaN	NaN	NaN	NaN	NaN	NaN	NaN	NaN	NaN	NaN	NaN	NaN	NaN	NaN	NaN	NaN	NaN	NaN	NaN	NaN	NaN	NaN	NaN	NaN	0	0	0.00712456	0.00712456	0.0142491	0.0213737	0.0142491	0.0142491	0.0213737	0.0356228	0.0498719	3.5657	3.50772	3.45436	3.41966	3.39633	3.34856	3.3403	3.30017	3.32774
'BHR'	NaN	NaN	NaN	NaN	NaN	NaN	NaN	NaN	NaN	NaN	NaN	NaN	NaN	NaN	NaN	NaN	NaN	NaN	NaN	NaN	NaN	NaN	NaN	NaN	NaN	NaN	NaN	NaN	NaN	NaN	NaN	NaN	NaN	NaN	NaN	NaN	NaN	NaN	NaN	NaN	0.0635392	0.0645422	0.0656079	0.0667421	0.0679508	0.0692408	0.0706195	0.0720951	0.0736766
'BHS'	NaN	NaN	NaN	NaN	NaN	NaN	NaN	NaN	NaN	NaN	NaN	NaN	NaN	NaN	NaN	NaN	NaN	NaN	NaN	NaN	NaN	NaN	NaN	NaN	NaN	NaN	NaN	NaN	NaN	NaN	NaN	NaN	NaN	NaN	NaN	NaN	NaN	NaN	NaN	NaN	0.116458	0.122273	0.128442	0.134992	0.141954	0.14936	0.157247	0.165655	0.174629
'BIH'	NaN	NaN	NaN	NaN	NaN	NaN	NaN	NaN	NaN	NaN	NaN	NaN	NaN	NaN	NaN	NaN	NaN	NaN	NaN	NaN	NaN	NaN	NaN	NaN	NaN	NaN	NaN	NaN	NaN	NaN	0	0.00619176	0.0123835	0.0185753	0.0247671	0.0309588	0.0433423	0.0557259	0.0681094	0.0804929	2.39517	2.34174	2.28854	2.32052	2.45688	2.40337	2.39975	2.25242	2.39079
'BLR'	0.00472105	0.00663993	0.0085588	0.0104777	0.0123966	0.0143154	0.0162445	0.0181735	0.0201025	0.0213209	0.028174	0.0357886	0.0322859	0.0338088	0.0379207	0.0362455	0.114523	0.131428	0.109346	0.148332	0.160973	0.217321	0.223108	0.209401	0.254175	0.292553	0.363216	0.370678	0.48444	0.497081	0.583126	0.614193	0.646936	0.736331	0.747601	0.814305	0.835169	0.88375	0.921823	0.995532	6.25427	6.43503	6.57545	6.87034	6.96853	7.27299	7.37714	7.73648	8.0681
'BLZ'	NaN	NaN	NaN	NaN	NaN	NaN	NaN	NaN	NaN	NaN	NaN	NaN	NaN	NaN	NaN	NaN	NaN	NaN	NaN	NaN	NaN	NaN	NaN	NaN	NaN	NaN	NaN	NaN	NaN	NaN	NaN	NaN	NaN	NaN	NaN	NaN	NaN	NaN	NaN	NaN	0.335206	0.350444	0.366769	0.384288	0.403125	0.423414	0.445309	0.46898	0.49462
'BOL'	NaN	NaN	NaN	NaN	NaN	NaN	NaN	NaN	NaN	NaN	NaN	NaN	NaN	NaN	NaN	NaN	NaN	NaN	NaN	NaN	NaN	NaN	NaN	NaN	NaN	NaN	NaN	NaN	NaN	NaN	NaN	NaN	NaN	NaN	NaN	NaN	NaN	NaN	NaN	NaN	0.396331	0.437941	0.48426	0.535829	0.593253	0.657205	0.72844	0.807794	0.896207
'BRA'	NaN	NaN	NaN	NaN	NaN	NaN	NaN	NaN	NaN	NaN	NaN	NaN	NaN	NaN	NaN	NaN	NaN	NaN	NaN	NaN	NaN	NaN	NaN	NaN	NaN	NaN	NaN	NaN	NaN	NaN	NaN	NaN	NaN	NaN	NaN	NaN	NaN	NaN	NaN	NaN	0.440485	0.478113	0.519619	0.565437	0.616052	0.672008	0.733909	0.802435	0.878339
'BRB'	NaN	NaN	NaN	NaN	NaN	NaN	NaN	NaN	NaN	NaN	NaN	NaN	NaN	NaN	NaN	NaN	NaN	NaN	NaN	NaN	NaN	NaN	NaN	NaN	NaN	NaN	NaN	NaN	NaN	NaN	NaN	NaN	NaN	NaN	NaN	NaN	NaN	NaN	NaN	NaN	0.246598	0.256144	0.266407	0.277467	0.289412	0.302342	0.31637	0.331622	0.348242
'BRN'	NaN	NaN	NaN	NaN	NaN	NaN	NaN	NaN	NaN	NaN	NaN	NaN	NaN	NaN	NaN	NaN	NaN	NaN	NaN	NaN	NaN	NaN	NaN	NaN	NaN	NaN	NaN	NaN	NaN	NaN	NaN	NaN	NaN	NaN	NaN	NaN	NaN	NaN	NaN	NaN	0.279865	0.284723	0.2897	0.294799	0.300023	0.305378	0.310866	0.316493	0.322262
'BTN'	NaN	NaN	NaN	NaN	NaN	NaN	NaN	NaN	NaN	NaN	NaN	NaN	NaN	NaN	NaN	NaN	NaN	NaN	NaN	NaN	NaN	NaN	NaN	NaN	NaN	NaN	NaN	NaN	NaN	NaN	NaN	NaN	NaN	NaN	NaN	NaN	NaN	NaN	NaN	NaN	25.9045	26.0432	26.1834	26.325	26.4682	26.6129	26.7592	26.9071	27.0567
'BWA'	NaN	NaN	NaN	NaN	NaN	NaN	NaN	NaN	NaN	NaN	NaN	NaN	NaN	NaN	NaN	NaN	NaN	NaN	NaN	NaN	NaN	NaN	NaN	NaN	NaN	NaN	NaN	NaN	NaN	NaN	NaN	NaN	NaN	NaN	NaN	NaN	NaN	NaN	NaN	NaN	8.06282	8.21138	8.36322	8.51846	8.67721	8.83962	9.00583	9.17603	9.35038
'CAF'	NaN	NaN	NaN	NaN	NaN	NaN	NaN	NaN	NaN	NaN	NaN	NaN	NaN	NaN	NaN	NaN	NaN	NaN	NaN	NaN	NaN	NaN	NaN	NaN	NaN	NaN	NaN	NaN	NaN	NaN	NaN	NaN	NaN	NaN	NaN	NaN	NaN	NaN	NaN	NaN	1.031	1.04926	1.06788	1.08687	1.10624	1.126	1.14617	1.16674	1.18773
'CAN'	0.00895433	0.0106333	0.0128718	0.0156701	0.0190279	0.0229455	0.0274226	0.0330191	0.0402945	0.0481295	0.0582031	0.0699557	0.0856258	0.107452	0.128718	0.155581	0.18972	0.243446	0.144389	0.104654	0.186922	0.271988	0.282061	0.245684	0.247923	0.286539	0.28374	0.308924	0.295493	0.333549	0.799174	0.854019	1.01072	1.13496	1.31349	1.2592	1.34371	1.55022	2.03319	1.72483	4.20281	4.47914	4.51544	4.70798	4.65164	4.60053	4.82056	4.89428	5.08533
'CHE'	NaN	NaN	NaN	NaN	NaN	NaN	NaN	NaN	0.270401	0.378562	0.561082	0.784163	0.865284	0.865284	1.05456	1.28441	1.27089	1.24385	1.41961	1.37229	1.65621	2.04829	2.35249	2.28489	2.15645	2.35925	2.75809	2.61613	2.50121	2.67021	3.08257	2.88653	3.19073	3.52874	3.62338	3.7721	3.84646	4.16418	4.25206	4.69146	8.73491	10.0995	10.1896	9.28972	10.8007	11.5054	12.4051	13.0746	13.9
'CHL'	NaN	NaN	NaN	NaN	NaN	NaN	NaN	NaN	NaN	NaN	NaN	NaN	NaN	NaN	NaN	NaN	NaN	NaN	NaN	NaN	NaN	NaN	NaN	NaN	NaN	NaN	NaN	NaN	NaN	NaN	NaN	NaN	NaN	NaN	NaN	NaN	NaN	NaN	NaN	NaN	0.614795	0.649809	0.687461	0.727996	0.771687	0.818837	0.858405	0.984333	1.11383
'CHN'	NaN	NaN	NaN	NaN	NaN	NaN	NaN	NaN	NaN	NaN	NaN	NaN	NaN	NaN	NaN	NaN	NaN	NaN	NaN	NaN	NaN	NaN	NaN	NaN	NaN	NaN	NaN	NaN	NaN	NaN	NaN	NaN	NaN	NaN	NaN	NaN	NaN	NaN	NaN	NaN	2.41725	2.42583	2.43447	2.44318	2.45194	2.46078	2.46967	2.47864	2.48767
'CIV'	NaN	NaN	NaN	NaN	NaN	NaN	NaN	NaN	NaN	NaN	NaN	NaN	NaN	NaN	NaN	NaN	NaN	NaN	NaN	NaN	NaN	NaN	NaN	NaN	NaN	NaN	NaN	NaN	NaN	NaN	NaN	NaN	NaN	NaN	NaN	NaN	NaN	NaN	NaN	NaN	1.57713	1.61943	1.66315	1.70832	1.755	1.80326	1.85314	1.90471	1.95804
'CMR'	NaN	NaN	NaN	NaN	NaN	NaN	NaN	NaN	NaN	NaN	NaN	NaN	NaN	NaN	NaN	NaN	NaN	NaN	NaN	NaN	NaN	NaN	NaN	NaN	NaN	NaN	NaN	NaN	NaN	NaN	NaN	NaN	NaN	NaN	NaN	NaN	NaN	NaN	NaN	NaN	1.3764	1.40412	1.43259	1.46184	1.49191	1.52286	1.55472	1.58758	1.6215
'COD'	NaN	NaN	NaN	NaN	NaN	NaN	NaN	NaN	NaN	NaN	NaN	NaN	NaN	NaN	NaN	NaN	NaN	NaN	NaN	NaN	NaN	NaN	NaN	NaN	NaN	NaN	NaN	NaN	NaN	NaN	NaN	NaN	NaN	NaN	NaN	NaN	NaN	NaN	NaN	NaN	4.82304	4.90394	4.98629	5.07013	5.15548	5.24238	5.33086	5.42096	5.5127
'COG'	NaN	NaN	NaN	NaN	NaN	NaN	NaN	NaN	NaN	NaN	NaN	NaN	NaN	NaN	NaN	NaN	NaN	NaN	NaN	NaN	NaN	NaN	NaN	NaN	NaN	NaN	NaN	NaN	NaN	NaN	NaN	NaN	NaN	NaN	NaN	NaN	NaN	NaN	NaN	NaN	3.09886	3.17405	3.25154	3.3314	3.41374	3.49865	3.58624	3.67663	3.76994
'COL'	NaN	NaN	NaN	NaN	NaN	NaN	NaN	NaN	NaN	NaN	NaN	NaN	NaN	NaN	NaN	NaN	NaN	NaN	NaN	NaN	NaN	NaN	NaN	NaN	NaN	NaN	NaN	NaN	NaN	NaN	NaN	NaN	NaN	NaN	NaN	NaN	NaN	NaN	NaN	NaN	0.435567	0.473339	0.515294	0.561918	0.613756	0.671414	0.735571	0.806988	0.886514
'COM'	NaN	NaN	NaN	NaN	NaN	NaN	NaN	NaN	NaN	NaN	NaN	NaN	NaN	NaN	NaN	NaN	NaN	NaN	NaN	NaN	NaN	NaN	NaN	NaN	NaN	NaN	NaN	NaN	NaN	NaN	NaN	NaN	NaN	NaN	NaN	NaN	NaN	NaN	NaN	NaN	3.10675	3.19078	3.27753	3.36711	3.4596	3.55513	3.65379	3.75571	3.86101
'CPV'	NaN	NaN	NaN	NaN	NaN	NaN	NaN	NaN	NaN	NaN	NaN	NaN	NaN	NaN	NaN	NaN	NaN	NaN	NaN	NaN	NaN	NaN	NaN	NaN	NaN	NaN	NaN	NaN	NaN	NaN	NaN	NaN	NaN	NaN	NaN	NaN	NaN	NaN	NaN	NaN	13.3706	13.8786	14.4066	14.9552	15.5254	16.1179	16.7337	17.3736	18.0387
'CRI'	NaN	NaN	NaN	NaN	NaN	NaN	NaN	NaN	NaN	NaN	NaN	NaN	NaN	NaN	NaN	NaN	NaN	NaN	NaN	NaN	NaN	NaN	NaN	NaN	NaN	NaN	NaN	NaN	NaN	NaN	NaN	NaN	NaN	NaN	NaN	NaN	NaN	NaN	NaN	NaN	0.872028	0.938873	1.01211	1.09244	1.18061	1.2775	1.38404	1.50131	1.6305
'CUB'	NaN	NaN	NaN	NaN	NaN	NaN	NaN	NaN	NaN	NaN	NaN	NaN	NaN	NaN	NaN	NaN	NaN	NaN	NaN	NaN	NaN	NaN	NaN	NaN	NaN	NaN	NaN	NaN	NaN	NaN	NaN	NaN	NaN	NaN	NaN	NaN	NaN	NaN	NaN	NaN	0.614349	0.672503	0.737183	0.809157	0.889285	0.978528	1.07796	1.1888	1.31238
'CYP'	NaN	NaN	NaN	NaN	NaN	NaN	NaN	NaN	NaN	NaN	NaN	NaN	NaN	NaN	NaN	NaN	NaN	NaN	NaN	NaN	NaN	NaN	NaN	NaN	NaN	NaN	NaN	NaN	NaN	NaN	NaN	NaN	NaN	NaN	NaN	NaN	NaN	NaN	NaN	NaN	1.89813	1.91119	1.92462	1.93846	1.95271	1.9674	1.98255	1.99817	2.01429
'CZE'	NaN	NaN	NaN	NaN	NaN	NaN	NaN	NaN	NaN	NaN	0.172904	0.56845	0.966365	1.36428	1.76219	2.16011	2.55802	2.95357	3.35149	3.7494	4.14732	4.54523	4.94078	5.33869	5.73661	6.13452	10.604	11.1416	11.6793	12.5509	13.297	14.0431	14.3605	15.3387	15.8432	16.6343	17.4869	18.368	19.6873	20.8432	24.5803	25.373	25.7006	26.2024	26.7885	27.7074	28.3266	29.8469	30.4634
'DEU'	1.67497	1.8663	2.12128	2.2968	2.69568	3.16591	3.42129	3.64424	3.93975	3.74031	4.0265	4.57252	5.03829	5.46352	6.26655	7.02174	6.95972	7.65087	8.22771	8.58443	8.47903	9.44259	10.1905	10.8829	7.92084	11.2315	11.4439	11.2075	11.5663	12.2635	13.7743	14.8542	15.8944	16.9374	17.4279	17.8324	18.0372	18.8511	20.6165	21.9996	29.4833	31.1112	30.7072	31.5946	32.8324	34.0823	36.3616	38.5788	40.2048
'DJI'	NaN	NaN	NaN	NaN	NaN	NaN	NaN	NaN	NaN	NaN	NaN	NaN	NaN	NaN	NaN	NaN	NaN	NaN	NaN	NaN	NaN	NaN	NaN	NaN	NaN	NaN	NaN	NaN	NaN	NaN	NaN	NaN	NaN	NaN	NaN	NaN	NaN	NaN	NaN	NaN	1.16046	1.18926	1.21894	1.24953	1.28107	1.31359	1.34712	1.38171	1.41738
'DNK'	0.472318	0.431689	0.462161	0.497712	0.634836	0.629758	0.898928	0.919243	0.680545	0.868456	0.751646	1.08684	0.939558	1.04621	0.898928	1.4068	1.30015	1.26967	1.50329	1.3103	1.58455	1.6455	1.57947	1.59471	1.72168	2.02132	2.13813	2.11274	2.00608	2.2651	2.57998	2.73234	2.93041	3.36717	3.35194	3.51445	3.36717	3.45351	3.8852	4.14929	8.88795	9.45198	9.84875	9.90653	10.7792	11.2844	12.7286	13.5335	14.1777
'DOM'	NaN	NaN	NaN	NaN	NaN	NaN	NaN	NaN	NaN	NaN	NaN	NaN	NaN	NaN	NaN	NaN	NaN	NaN	NaN	NaN	NaN	NaN	NaN	NaN	NaN	NaN	NaN	NaN	NaN	NaN	NaN	NaN	NaN	NaN	NaN	NaN	NaN	NaN	NaN	NaN	0.346756	0.37064	0.396836	0.425602	0.457222	0.492015	0.530338	0.572588	0.619208
'DZA'	NaN	NaN	NaN	NaN	NaN	NaN	NaN	NaN	NaN	NaN	NaN	NaN	NaN	NaN	NaN	NaN	NaN	NaN	NaN	NaN	NaN	NaN	NaN	NaN	NaN	NaN	NaN	NaN	NaN	NaN	NaN	NaN	NaN	NaN	NaN	NaN	NaN	NaN	NaN	NaN	0.354924	0.361302	0.368009	0.375103	0.382652	0.390742	0.399479	0.40899	0.419433
'ECU'	NaN	NaN	NaN	NaN	NaN	NaN	NaN	NaN	NaN	NaN	NaN	NaN	NaN	NaN	NaN	NaN	NaN	NaN	NaN	NaN	NaN	NaN	NaN	NaN	NaN	NaN	NaN	NaN	NaN	NaN	NaN	NaN	NaN	NaN	NaN	NaN	NaN	NaN	NaN	NaN	0.28278	0.307091	0.333958	0.363667	0.396537	0.43292	0.473213	0.517854	0.567334
'EGY'	NaN	NaN	NaN	NaN	NaN	NaN	NaN	NaN	NaN	NaN	NaN	NaN	NaN	NaN	NaN	NaN	NaN	NaN	NaN	NaN	NaN	NaN	NaN	NaN	NaN	NaN	NaN	NaN	NaN	NaN	NaN	NaN	NaN	NaN	NaN	NaN	NaN	NaN	NaN	NaN	0.699492	0.711679	0.724161	0.736956	0.750086	0.763576	0.777458	0.791767	0.806547
'ERI'	NaN	NaN	NaN	NaN	NaN	NaN	NaN	NaN	NaN	NaN	NaN	NaN	NaN	NaN	NaN	NaN	NaN	NaN	NaN	NaN	NaN	NaN	NaN	NaN	NaN	NaN	NaN	NaN	NaN	NaN	NaN	NaN	NaN	NaN	NaN	NaN	NaN	NaN	NaN	NaN	3.90788	3.98091	4.05558	4.13195	4.21005	4.28994	4.37168	4.4553	4.54087
'ESP'	0.148779	0.153187	0.160901	0.196168	0.16531	0.166412	0.227025	0.255679	0.346048	0.490419	0.580788	0.60283	0.657933	0.731771	0.702015	0.693199	0.688791	0.769241	0.800099	0.793487	0.924633	0.883856	0.980838	0.943368	0.937857	0.989654	1.07341	1.13733	1.12962	1.19464	1.32799	1.48338	1.61893	1.77543	1.76551	1.73245	1.83273	1.84706	1.93523	2.05204	5.22242	5.55338	5.82	5.9335	6.29555	6.44274	6.85066	7.13198	7.3006
'EST'	0.0123519	0.0173724	0.0223929	0.0274134	0.0324338	0.0374543	0.0425013	0.0475484	0.0525954	0.055783	0.0737132	0.0936357	0.0844714	0.0884559	0.099214	0.0948311	0.299634	0.343862	0.286087	0.38809	0.421162	0.568588	0.583729	0.547869	0.665013	0.765422	0.950303	0.969827	1.26747	1.30054	1.52566	1.60695	1.69262	1.92651	1.95599	2.13051	2.1851	2.31221	2.41182	2.60467	5.32775	5.6566	5.87797	6.50148	6.60834	7.25286	7.37119	8.15513	8.86438
'ETH'	NaN	NaN	NaN	NaN	NaN	NaN	NaN	NaN	NaN	NaN	NaN	NaN	NaN	NaN	NaN	NaN	NaN	NaN	NaN	NaN	NaN	NaN	NaN	NaN	NaN	NaN	NaN	NaN	NaN	NaN	NaN	NaN	NaN	NaN	NaN	NaN	NaN	NaN	NaN	NaN	3.4801	3.54185	3.60484	3.66912	3.73471	3.80164	3.86996	3.93969	4.01087
'EU28'	NaN	NaN	NaN	NaN	NaN	NaN	NaN	NaN	NaN	NaN	0.0513184	0.102637	0.102637	0.107769	0.066714	0.0872414	0.097505	0.0872414	0.123164	0.097505	0.128296	0.159087	0.128296	0.123164	0.174483	0.118032	0.133428	0.159087	0.179615	0.107769	0.13856	0.13856	0.169351	0.164219	0.200142	0.307911	0.179615	0.179615	0.169351	0.225801	3.7547	3.90796	4.01715	4.16993	4.36673	4.55672	4.82251	5.31858	5.47587
'FIN'	NaN	NaN	NaN	NaN	NaN	NaN	NaN	NaN	NaN	NaN	NaN	NaN	NaN	NaN	NaN	NaN	NaN	NaN	NaN	NaN	NaN	NaN	NaN	NaN	NaN	NaN	NaN	NaN	NaN	NaN	NaN	NaN	NaN	NaN	NaN	NaN	NaN	NaN	NaN	NaN	8.24931	8.17709	8.1109	8.05076	7.99673	7.94884	7.90714	7.8717	7.84258
'FJI'	4.00559	4.09163	4.40436	5.1742	5.965	6.7528	7.07151	7.20393	7.06403	7.14483	7.78599	8.42117	8.88727	9.02269	9.5621	10.0671	10.9365	11.0831	11.339	11.627	10.3192	10.2631	12.4402	13.4457	12.7911	13.3253	13.3455	13.053	13.3178	13.7824	15.5488	15.9236	16.8064	17.6257	16.9299	16.2767	16.1458	17.0069	17.6937	18.1314	26.2534	26.5988	26.9563	26.9378	28.4417	29.0076	30.1325	31.581	32.8099
'FRA'	NaN	NaN	NaN	NaN	NaN	NaN	NaN	NaN	NaN	NaN	NaN	NaN	NaN	NaN	NaN	NaN	NaN	NaN	NaN	NaN	NaN	NaN	NaN	NaN	NaN	NaN	NaN	NaN	NaN	NaN	NaN	NaN	NaN	NaN	NaN	NaN	NaN	NaN	NaN	NaN	0.139562	0.144333	0.14945	0.154967	0.16095	0.16748	0.174653	0.182588	0.19143
'G8+Chn'	20.2385	19.2563	19.188	19.0821	22.9947	21.5322	23.1719	22.757	22.3034	24.7626	27.7238	28.8953	27.9748	29.7499	32.009	33.9202	34.9508	35.8822	35.1964	36.9274	37.7179	39.9533	42.0913	43.6874	42.4542	44.8148	44.7374	45.543	44.7302	45.006	49.0468	51.5537	51.9916	54.0988	52.6739	52.0455	51.5731	52.8958	54.9964	56.9536	67.1682	68.692	67.7662	62.0108	69.9182	70.8333	72.9156	74.9401	75.4818
'GAB'	0.0151135	0.0212564	0.0273993	0.0335423	0.0396852	0.0458281	0.0520035	0.0581789	0.0643543	0.0682546	0.0901936	0.11457	0.103357	0.108232	0.121396	0.116033	0.366625	0.420741	0.350049	0.474857	0.515322	0.695709	0.714235	0.670358	0.813692	0.93655	1.16277	1.18665	1.55084	1.59131	1.86676	1.96622	2.07104	2.35722	2.3933	2.60684	2.67363	2.82915	2.95104	3.187	10.4159	10.8773	11.2085	12.0329	12.2265	13.0793	13.2898	14.3161	15.2527
'GBR'	NaN	NaN	NaN	NaN	NaN	NaN	NaN	NaN	NaN	NaN	NaN	NaN	NaN	NaN	NaN	NaN	NaN	NaN	NaN	NaN	NaN	NaN	NaN	NaN	NaN	NaN	NaN	NaN	NaN	NaN	NaN	NaN	NaN	NaN	NaN	NaN	NaN	NaN	NaN	NaN	1.10784	1.13442	1.16178	1.18995	1.21896	1.24883	1.27959	1.31128	1.34392
'GEO'	NaN	NaN	NaN	NaN	NaN	NaN	NaN	NaN	NaN	NaN	NaN	NaN	NaN	NaN	NaN	NaN	NaN	NaN	NaN	NaN	NaN	NaN	NaN	NaN	NaN	NaN	NaN	NaN	NaN	NaN	NaN	NaN	NaN	NaN	NaN	NaN	NaN	NaN	NaN	NaN	1.15951	1.18141	1.20379	1.22669	1.25011	1.27407	1.29858	1.32366	1.34933
'GHA'	NaN	NaN	NaN	NaN	NaN	NaN	NaN	NaN	NaN	NaN	NaN	NaN	NaN	NaN	NaN	NaN	NaN	NaN	NaN	NaN	NaN	NaN	NaN	NaN	NaN	NaN	NaN	NaN	NaN	NaN	NaN	NaN	NaN	NaN	NaN	NaN	NaN	NaN	NaN	NaN	2.66059	2.70985	2.76021	2.81169	2.86431	2.91812	2.97314	3.02942	3.08697
'GIN'	NaN	NaN	NaN	NaN	NaN	NaN	NaN	NaN	NaN	NaN	NaN	NaN	NaN	NaN	NaN	NaN	NaN	NaN	NaN	NaN	NaN	NaN	NaN	NaN	NaN	NaN	NaN	NaN	NaN	NaN	NaN	NaN	NaN	NaN	NaN	NaN	NaN	NaN	NaN	NaN	2.4701	2.51699	2.56494	2.614	2.66418	2.71553	2.76807	2.82185	2.87689
'GMB'	NaN	NaN	NaN	NaN	NaN	NaN	NaN	NaN	NaN	NaN	NaN	NaN	NaN	NaN	NaN	NaN	NaN	NaN	NaN	NaN	NaN	NaN	NaN	NaN	NaN	NaN	NaN	NaN	NaN	NaN	NaN	NaN	NaN	NaN	NaN	NaN	NaN	NaN	NaN	NaN	0.117488	0.12109	0.124831	0.128717	0.132758	0.136963	0.141341	0.145906	0.150671
'GNB'	NaN	NaN	NaN	NaN	NaN	NaN	NaN	NaN	NaN	NaN	NaN	NaN	NaN	NaN	NaN	NaN	NaN	0.156916	0.078458	0.180794	0.187617	0.276308	0.163738	0.180794	0.13986	0.153505	0.115981	0.078458	0.0409346	0.00341122	0.00341122	0.00341122	0.00341122	0.00341122	0.00341122	0.00341122	0.00341122	0.00341122	0.00341122	0.0886916	3.43467	3.64974	3.87129	3.97347	4.13063	4.26812	4.49213	4.65643	4.93205
'GNQ'	NaN	NaN	NaN	NaN	NaN	NaN	NaN	NaN	NaN	NaN	NaN	NaN	NaN	NaN	NaN	NaN	NaN	NaN	NaN	NaN	NaN	NaN	NaN	NaN	NaN	NaN	NaN	NaN	NaN	NaN	NaN	NaN	NaN	NaN	NaN	NaN	NaN	NaN	NaN	NaN	0.143948	0.148873	0.154012	0.159377	0.164981	0.17084	0.176968	0.183381	0.190099
'GRC'	NaN	NaN	NaN	NaN	NaN	NaN	NaN	NaN	NaN	NaN	NaN	NaN	NaN	NaN	NaN	NaN	NaN	NaN	NaN	NaN	NaN	NaN	NaN	NaN	NaN	NaN	NaN	NaN	NaN	NaN	NaN	NaN	NaN	NaN	NaN	NaN	NaN	NaN	NaN	NaN	0.510178	0.547514	0.588384	0.633172	0.682307	0.736267	0.795586	0.86086	0.932753
'GRD'	NaN	NaN	NaN	NaN	NaN	NaN	NaN	NaN	NaN	NaN	NaN	NaN	NaN	NaN	NaN	NaN	NaN	NaN	NaN	NaN	NaN	NaN	NaN	NaN	NaN	NaN	NaN	NaN	NaN	NaN	NaN	NaN	NaN	NaN	NaN	NaN	NaN	NaN	NaN	NaN	1.24856	1.35729	1.47736	1.61007	1.75687	1.91938	2.09941	2.29902	2.52047
'GTM'	NaN	NaN	NaN	NaN	NaN	NaN	NaN	NaN	NaN	NaN	NaN	NaN	NaN	NaN	NaN	NaN	NaN	NaN	NaN	NaN	NaN	NaN	NaN	NaN	NaN	NaN	NaN	NaN	NaN	NaN	NaN	NaN	NaN	NaN	NaN	NaN	NaN	NaN	NaN	NaN	NaN	NaN	NaN	NaN	NaN	NaN	NaN	NaN	NaN
'GUY'	NaN	NaN	NaN	NaN	NaN	NaN	NaN	NaN	NaN	NaN	NaN	NaN	NaN	NaN	NaN	NaN	NaN	NaN	NaN	NaN	NaN	NaN	NaN	NaN	NaN	NaN	NaN	NaN	NaN	NaN	NaN	NaN	NaN	NaN	NaN	NaN	NaN	NaN	NaN	NaN	0.598625	0.638785	0.682615	0.730507	0.782903	0.840293	0.903226	0.972313	1.04824
'HKG'	NaN	NaN	NaN	NaN	NaN	NaN	NaN	NaN	NaN	NaN	NaN	NaN	NaN	NaN	NaN	NaN	NaN	NaN	NaN	NaN	NaN	NaN	NaN	NaN	NaN	NaN	NaN	NaN	NaN	NaN	0	0.00559927	0.0111985	0.0167978	0.0223971	0.0279963	0.0391949	0.0503934	0.061592	0.0727905	1.84476	1.81807	1.79108	1.84065	1.98417	1.9556	1.97179	1.85768	2.00165
'HND'	NaN	NaN	NaN	NaN	NaN	NaN	NaN	NaN	NaN	NaN	NaN	NaN	NaN	NaN	NaN	NaN	NaN	NaN	NaN	NaN	NaN	NaN	NaN	NaN	NaN	NaN	NaN	NaN	NaN	NaN	NaN	NaN	NaN	NaN	NaN	NaN	NaN	NaN	NaN	NaN	1.07993	1.16495	1.2583	1.36091	1.47378	1.59806	1.73501	1.88604	2.05275
'HRV'	0	0.376953	0.472447	0.472447	0.598098	0.623228	0.653385	0.748879	0.522708	1.05547	1.24143	1.31682	1.58823	1.65859	1.65859	1.72393	1.96015	2.317	2.47784	2.69395	2.91007	3.60869	3.83486	4.00072	3.50817	3.61372	3.78963	3.96052	3.94544	3.93539	4.54354	4.87023	4.91546	5.59398	5.94077	6.00611	5.61911	5.60403	6.07648	6.51877	10.4359	10.7375	10.9936	11.2696	11.8215	12.3628	13.0238	13.106	14.539
'HTI'	NaN	NaN	NaN	NaN	NaN	NaN	NaN	NaN	NaN	NaN	NaN	NaN	NaN	NaN	NaN	NaN	NaN	NaN	NaN	NaN	NaN	NaN	NaN	NaN	NaN	NaN	NaN	NaN	NaN	NaN	NaN	NaN	NaN	NaN	NaN	NaN	NaN	NaN	NaN	0.000425448	3.80389	3.85194	3.91808	3.99255	4.05067	4.13415	4.19535	4.27512	4.34839
'HUN'	NaN	NaN	NaN	NaN	NaN	NaN	NaN	NaN	0.0193742	0.0312592	0.0315848	0.0244212	0.0270262	0.0299567	0.0283286	0.0278402	0.031422	0.0360349	0.0406478	0.0452607	0.0498736	0.0544865	0.0590994	0.0637123	0.0683252	0.0729381	0.077551	0.0821639	0.0867768	0.0823809	0.0921494	0.0898701	0.106802	0.119176	0.132689	0.119827	0.13448	0.148969	0.165413	0.194556	11.931	12.0064	12.0888	12.1624	12.2287	12.3592	12.4496	12.5431	12.6502
'IDN'	0.62172	0.619417	0.617114	0.614812	0.612509	0.610206	0.607904	0.605601	0.603298	0.600996	0.598693	0.59639	0.594088	0.591785	0.589482	0.58718	0.584877	0.582574	0.580272	0.577969	0.575666	0.573364	0.571061	0.568758	0.566456	0.564153	0.56185	0.559548	0.557245	0.554942	0.55264	0.55264	0.545295	0.53795	0.530605	0.523261	0.515916	0.508571	0.501227	0.493882	8.05951	8.48442	8.93515	9.41326	9.92043	10.4584	11.029	11.6344	12.2764
'IND'	NaN	NaN	NaN	NaN	NaN	NaN	NaN	NaN	NaN	NaN	NaN	NaN	NaN	NaN	NaN	NaN	NaN	NaN	NaN	NaN	NaN	NaN	NaN	NaN	NaN	NaN	NaN	NaN	NaN	NaN	NaN	NaN	NaN	NaN	NaN	NaN	NaN	NaN	NaN	NaN	1.54499	1.54965	1.55438	1.55921	1.56413	1.56915	1.57429	1.57955	1.58494
'IRL'	NaN	NaN	NaN	NaN	NaN	NaN	NaN	NaN	NaN	NaN	NaN	NaN	NaN	NaN	NaN	NaN	NaN	NaN	NaN	NaN	NaN	NaN	NaN	NaN	NaN	NaN	NaN	NaN	NaN	NaN	NaN	NaN	NaN	NaN	NaN	NaN	NaN	NaN	NaN	NaN	2.3517	2.35931	2.367	2.37478	2.38265	2.39061	2.39868	2.40687	2.41518
'IRN'	NaN	NaN	NaN	NaN	NaN	NaN	NaN	NaN	NaN	NaN	NaN	NaN	NaN	NaN	NaN	NaN	NaN	NaN	NaN	NaN	NaN	NaN	NaN	NaN	NaN	NaN	NaN	NaN	NaN	NaN	NaN	NaN	NaN	NaN	NaN	NaN	NaN	NaN	NaN	NaN	4.24856	4.46097	4.68557	4.92307	5.17426	5.43995	5.72101	6.01836	6.33299
'IRQ'	NaN	NaN	NaN	NaN	NaN	NaN	NaN	NaN	NaN	NaN	NaN	NaN	NaN	NaN	NaN	NaN	NaN	NaN	NaN	NaN	NaN	NaN	NaN	NaN	NaN	NaN	NaN	NaN	NaN	NaN	NaN	NaN	NaN	NaN	NaN	NaN	NaN	NaN	NaN	NaN	0.376036	0.377909	0.379807	0.381729	0.383678	0.385654	0.387658	0.389691	0.391754
'ISL'	NaN	NaN	NaN	NaN	NaN	NaN	NaN	NaN	NaN	NaN	0.00670826	0.153452	0.280908	0.244852	0.367277	0.290971	0.337929	0.336252	0.388241	0.42849	0.612968	0.528276	0.680889	0.633931	0.68592	0.701852	0.939995	0.870397	0.866204	0.997016	1.15969	1.36345	1.43557	1.5211	1.68461	1.91689	1.90599	2.32274	2.4938	2.57597	6.5186	6.39195	6.52427	6.6057	7.36032	7.3044	7.35912	7.67342	7.99543
'ISR'	NaN	NaN	NaN	NaN	NaN	NaN	NaN	NaN	NaN	NaN	NaN	NaN	NaN	NaN	NaN	NaN	NaN	NaN	NaN	NaN	NaN	NaN	NaN	NaN	NaN	NaN	NaN	NaN	NaN	NaN	NaN	NaN	NaN	NaN	NaN	NaN	NaN	NaN	NaN	NaN	0.698553	0.744137	0.793595	0.847323	0.905763	0.969404	1.03879	1.11454	1.19731
'ITA'	NaN	NaN	NaN	NaN	NaN	NaN	NaN	NaN	NaN	NaN	NaN	NaN	NaN	NaN	NaN	NaN	NaN	NaN	NaN	NaN	NaN	NaN	NaN	NaN	NaN	NaN	NaN	NaN	NaN	NaN	NaN	NaN	NaN	NaN	NaN	NaN	NaN	NaN	NaN	NaN	0.260785	0.263118	0.265516	0.267983	0.270521	0.273133	0.275823	0.278595	0.281451
'JAM'	NaN	NaN	NaN	NaN	NaN	NaN	NaN	NaN	NaN	NaN	NaN	NaN	NaN	NaN	NaN	NaN	NaN	NaN	0.000818986	0.00136498	0.00136498	0.00191097	0.00245696	0.00300295	0.0436792	0.107287	0.104557	0.0960943	0.138409	0.172533	0.17499	0.179904	0.187275	0.202016	0.220307	0.249518	0.268627	0.333327	0.385196	0.466003	1.7712	1.88805	1.90038	1.95434	2.15486	2.26342	2.33503	2.40338	2.70257
'JOR'	0.00159445	0.00224252	0.00289059	0.00353866	0.00418672	0.00483479	0.00548629	0.00613778	0.00678928	0.00720075	0.00951528	0.012087	0.010904	0.0114183	0.0128071	0.0122413	0.0386783	0.0443875	0.0369296	0.0500967	0.0543657	0.0733962	0.0753507	0.0707217	0.0858432	0.0988046	0.12267	0.12519	0.163611	0.16788	0.196941	0.207433	0.218491	0.248683	0.252489	0.275017	0.282064	0.298471	0.31133	0.336224	6.79482	6.92988	7.05305	7.23021	7.34286	7.52722	7.64608	7.85343	8.05386
'JPN'	NaN	NaN	NaN	NaN	NaN	NaN	NaN	NaN	NaN	NaN	NaN	NaN	NaN	NaN	NaN	NaN	NaN	NaN	NaN	NaN	NaN	NaN	NaN	NaN	NaN	NaN	NaN	NaN	NaN	NaN	NaN	NaN	NaN	NaN	NaN	NaN	NaN	NaN	NaN	NaN	2.56084	2.61785	2.67644	2.73666	2.79857	2.86222	2.92768	2.995	3.06425
'KAZ'	0.00328368	0.00461834	0.005953	0.00728766	0.00862231	0.00995697	0.0112987	0.0126404	0.0139821	0.0148295	0.0195962	0.0248924	0.0224561	0.0235154	0.0263754	0.0252102	0.0796558	0.0914135	0.0760543	0.103171	0.111963	0.151155	0.15518	0.145647	0.176789	0.203482	0.252632	0.257822	0.336948	0.34574	0.405588	0.427196	0.44997	0.512148	0.519987	0.566382	0.580894	0.614684	0.641165	0.692433	10.2672	10.4811	10.6684	10.9646	11.1256	11.4317	11.6001	11.9477	12.2777
'KEN'	NaN	NaN	NaN	NaN	NaN	NaN	NaN	NaN	NaN	NaN	NaN	NaN	NaN	NaN	NaN	NaN	NaN	NaN	NaN	NaN	NaN	NaN	NaN	NaN	NaN	NaN	NaN	NaN	NaN	NaN	NaN	NaN	NaN	NaN	NaN	NaN	NaN	NaN	NaN	NaN	9.95792	10.0758	10.1951	10.316	10.4384	10.5623	10.6878	10.8149	10.9436
'KGZ'	NaN	NaN	NaN	NaN	NaN	NaN	NaN	NaN	NaN	NaN	NaN	NaN	NaN	NaN	NaN	NaN	NaN	NaN	NaN	NaN	NaN	NaN	NaN	NaN	NaN	NaN	NaN	NaN	NaN	NaN	NaN	NaN	NaN	NaN	NaN	NaN	NaN	NaN	NaN	NaN	1.26273	1.26664	1.27056	1.27451	1.27847	1.28245	1.28645	1.29047	1.2945
'KHM'	NaN	NaN	NaN	NaN	NaN	NaN	NaN	NaN	NaN	NaN	NaN	NaN	NaN	NaN	NaN	NaN	NaN	NaN	NaN	NaN	NaN	NaN	NaN	NaN	NaN	NaN	NaN	NaN	NaN	NaN	NaN	NaN	NaN	NaN	NaN	NaN	NaN	NaN	NaN	NaN	0.947629	0.964626	0.982538	1.00143	1.02139	1.04248	1.06481	1.08845	1.11353
'KOR'	NaN	NaN	NaN	NaN	NaN	NaN	NaN	NaN	NaN	NaN	NaN	NaN	NaN	NaN	NaN	NaN	NaN	NaN	NaN	NaN	NaN	NaN	NaN	NaN	NaN	NaN	NaN	NaN	NaN	NaN	NaN	NaN	NaN	NaN	NaN	NaN	NaN	NaN	NaN	NaN	18.891	19.1238	19.3598	19.5989	19.8413	20.087	20.336	20.5884	20.8443
'KWT'	NaN	NaN	NaN	NaN	NaN	NaN	NaN	NaN	NaN	NaN	NaN	NaN	NaN	NaN	NaN	NaN	NaN	NaN	NaN	NaN	NaN	NaN	NaN	NaN	NaN	NaN	NaN	NaN	NaN	NaN	NaN	NaN	NaN	NaN	NaN	NaN	NaN	NaN	NaN	NaN	0.673644	0.676634	0.679653	0.682703	0.685783	0.688895	0.69204	0.695219	0.698432
'LAO'	NaN	NaN	NaN	NaN	NaN	NaN	NaN	NaN	NaN	NaN	NaN	NaN	NaN	NaN	NaN	NaN	NaN	NaN	NaN	NaN	NaN	NaN	NaN	NaN	NaN	NaN	NaN	NaN	NaN	NaN	NaN	NaN	NaN	NaN	NaN	NaN	NaN	NaN	NaN	NaN	1.60075	1.64021	1.68089	1.72285	1.76611	1.81073	1.85676	1.90425	1.95325
'LBN'	NaN	NaN	NaN	NaN	NaN	NaN	NaN	NaN	NaN	NaN	NaN	NaN	NaN	NaN	NaN	NaN	NaN	NaN	NaN	NaN	NaN	NaN	NaN	NaN	NaN	NaN	NaN	NaN	NaN	NaN	NaN	NaN	NaN	NaN	NaN	NaN	NaN	NaN	NaN	NaN	1.13067	1.15963	1.19113	1.22568	1.26387	1.30645	1.35432	1.40859	1.47062
'LBR'	NaN	NaN	NaN	NaN	NaN	NaN	NaN	NaN	NaN	NaN	NaN	NaN	NaN	NaN	NaN	NaN	NaN	NaN	NaN	NaN	NaN	NaN	NaN	NaN	NaN	NaN	NaN	NaN	NaN	NaN	NaN	NaN	NaN	NaN	NaN	NaN	NaN	NaN	NaN	NaN	0.202419	0.21072	0.219535	0.22891	0.238898	0.249555	0.260944	0.273138	0.286216
'LBY'	NaN	NaN	NaN	NaN	NaN	NaN	NaN	NaN	NaN	NaN	NaN	NaN	NaN	NaN	NaN	NaN	NaN	NaN	NaN	NaN	NaN	NaN	NaN	NaN	NaN	NaN	NaN	NaN	NaN	NaN	NaN	NaN	NaN	NaN	NaN	NaN	NaN	NaN	NaN	NaN	19.8886	20.0654	20.2462	20.431	20.62	20.8133	21.0111	21.2136	21.4208
'LCA'	NaN	NaN	NaN	NaN	NaN	NaN	NaN	NaN	NaN	NaN	NaN	NaN	NaN	NaN	NaN	NaN	NaN	NaN	NaN	NaN	NaN	NaN	NaN	NaN	NaN	NaN	NaN	NaN	NaN	NaN	NaN	NaN	NaN	NaN	NaN	NaN	NaN	NaN	NaN	NaN	6.88335	7.02143	7.16288	7.30779	7.45628	7.60846	7.76442	7.9243	8.0882
'LKA'	0.0232121	0.0326467	0.0420812	0.0515158	0.0609504	0.070385	0.0798695	0.089354	0.0988385	0.104829	0.138524	0.175963	0.158741	0.166228	0.186445	0.178209	0.56308	0.646194	0.537622	0.729308	0.791457	1.0685	1.09696	1.02957	1.24971	1.4384	1.78583	1.82252	2.38186	2.44401	2.86707	3.01982	3.1808	3.62034	3.67574	4.00371	4.10629	4.34515	4.53235	4.89475	12.2992	12.9476	13.3944	14.5972	14.8294	16.0723	16.3266	17.8319	19.1971
'LSO'	NaN	NaN	NaN	NaN	NaN	NaN	NaN	NaN	NaN	NaN	NaN	NaN	NaN	NaN	NaN	NaN	NaN	NaN	NaN	NaN	NaN	NaN	NaN	NaN	NaN	NaN	NaN	NaN	NaN	NaN	NaN	NaN	NaN	NaN	NaN	NaN	NaN	NaN	NaN	NaN	1.48702	1.56391	1.64515	1.731	1.82172	1.91762	2.01898	2.12614	2.23944
'LTU'	0.0158526	0.022296	0.0287393	0.0351826	0.041626	0.0480693	0.0545467	0.0610241	0.0675016	0.0715926	0.0946045	0.120173	0.108412	0.113525	0.127333	0.121707	0.384554	0.441317	0.367168	0.49808	0.540524	0.729733	0.749165	0.703141	0.853486	0.982352	1.21963	1.24469	1.62669	1.66913	1.95806	2.06238	2.17232	2.4725	2.51034	2.73432	2.80438	2.96751	3.09536	3.34286	10.8491	11.3247	11.6631	12.5184	12.7112	13.5948	13.8038	14.8678	15.8366
'LUX'	NaN	NaN	NaN	NaN	NaN	NaN	NaN	NaN	NaN	NaN	NaN	NaN	NaN	NaN	NaN	NaN	NaN	NaN	NaN	NaN	NaN	NaN	NaN	NaN	NaN	NaN	NaN	NaN	NaN	NaN	NaN	NaN	NaN	NaN	NaN	NaN	NaN	NaN	NaN	NaN	1.34131	1.36713	1.39356	1.42063	1.44836	1.47677	1.50588	1.53573	1.56634
'LVA'	0.0104133	0.0146458	0.0188783	0.0231108	0.0273433	0.0315758	0.0358307	0.0400856	0.0443405	0.0470278	0.0621438	0.0789395	0.0712135	0.0745726	0.0836423	0.0799472	0.252606	0.289893	0.241185	0.327179	0.35506	0.479347	0.492112	0.46188	0.560638	0.645288	0.801152	0.817611	1.06854	1.09642	1.28621	1.35474	1.42696	1.62414	1.649	1.79613	1.84215	1.9493	2.03328	2.19586	8.19013	8.52346	8.76718	9.35098	9.5003	10.104	10.2653	10.9889	11.6508
'MAR'	NaN	NaN	NaN	NaN	NaN	NaN	NaN	NaN	NaN	NaN	NaN	NaN	NaN	NaN	NaN	NaN	NaN	NaN	NaN	NaN	NaN	NaN	NaN	NaN	NaN	NaN	NaN	NaN	NaN	NaN	NaN	NaN	NaN	NaN	NaN	NaN	NaN	NaN	NaN	NaN	5.98559	6.08935	6.19514	6.30301	6.413	6.52518	6.63958	6.75627	6.8753
'MDA'	NaN	NaN	NaN	NaN	NaN	NaN	NaN	NaN	NaN	NaN	NaN	NaN	NaN	NaN	NaN	NaN	NaN	NaN	NaN	NaN	NaN	NaN	NaN	NaN	NaN	NaN	NaN	NaN	NaN	NaN	NaN	NaN	NaN	NaN	NaN	NaN	NaN	NaN	NaN	NaN	0.400053	0.40964	0.419577	0.429878	0.440558	0.45163	0.463111	0.475016	0.487362
'MDG'	NaN	NaN	NaN	NaN	NaN	NaN	NaN	NaN	NaN	NaN	NaN	NaN	NaN	NaN	NaN	NaN	NaN	NaN	NaN	NaN	NaN	NaN	NaN	NaN	NaN	NaN	NaN	NaN	NaN	NaN	NaN	NaN	NaN	NaN	NaN	NaN	NaN	NaN	NaN	NaN	0.298636	0.316295	0.341606	0.350679	0.370937	0.384655	0.422399	0.467118	0.504266
'MDV'	NaN	NaN	NaN	NaN	NaN	NaN	NaN	NaN	NaN	NaN	NaN	NaN	NaN	NaN	NaN	NaN	NaN	NaN	NaN	NaN	NaN	NaN	NaN	NaN	NaN	NaN	NaN	NaN	NaN	NaN	0	0.00748072	0.0149614	0.0224422	0.0299229	0.0374036	0.052365	0.0673265	0.0822879	0.0972493	3.38618	3.38955	3.39267	3.49831	3.72976	3.73161	3.79369	3.68215	3.91592
'MEX'	NaN	NaN	NaN	NaN	NaN	NaN	NaN	NaN	NaN	NaN	NaN	NaN	NaN	NaN	NaN	NaN	NaN	NaN	NaN	NaN	NaN	NaN	NaN	NaN	NaN	NaN	NaN	NaN	NaN	NaN	NaN	NaN	NaN	NaN	NaN	NaN	NaN	NaN	NaN	NaN	2.92509	2.97122	3.01809	3.06569	3.11406	3.16319	3.21311	3.26382	3.31534
'MKD'	NaN	NaN	NaN	NaN	NaN	NaN	NaN	NaN	NaN	NaN	NaN	NaN	NaN	NaN	NaN	NaN	NaN	NaN	NaN	NaN	NaN	NaN	NaN	NaN	NaN	NaN	NaN	NaN	NaN	NaN	NaN	NaN	NaN	NaN	NaN	NaN	NaN	NaN	NaN	NaN	2.24646	2.33313	2.4234	2.51743	2.61538	2.71743	2.82375	2.93454	3.04998
'MLI'	NaN	NaN	NaN	NaN	NaN	NaN	NaN	NaN	NaN	NaN	NaN	NaN	NaN	NaN	NaN	NaN	NaN	NaN	NaN	NaN	NaN	NaN	NaN	NaN	NaN	NaN	NaN	NaN	NaN	NaN	NaN	NaN	NaN	NaN	NaN	NaN	NaN	NaN	NaN	NaN	10.0815	10.1289	10.1769	10.2256	10.2749	10.325	10.3758	10.4274	10.4797
'MLT'	NaN	NaN	NaN	NaN	NaN	NaN	NaN	NaN	NaN	NaN	NaN	NaN	NaN	NaN	NaN	NaN	NaN	NaN	NaN	NaN	NaN	NaN	NaN	NaN	NaN	NaN	NaN	NaN	NaN	NaN	NaN	NaN	NaN	NaN	NaN	NaN	NaN	NaN	NaN	NaN	22.3154	22.8425	23.385	23.9434	24.5183	25.1102	25.7199	26.3478	26.9947
'MNG'	NaN	NaN	NaN	NaN	NaN	NaN	NaN	NaN	NaN	NaN	NaN	NaN	NaN	NaN	NaN	NaN	NaN	NaN	NaN	NaN	NaN	NaN	NaN	NaN	NaN	NaN	NaN	NaN	NaN	NaN	NaN	NaN	NaN	NaN	NaN	NaN	NaN	NaN	NaN	NaN	2.78206	2.827	2.87273	2.91926	2.9666	3.01477	3.06379	3.11367	3.16443
'MOZ'	NaN	NaN	NaN	NaN	NaN	NaN	NaN	NaN	NaN	NaN	NaN	NaN	NaN	NaN	NaN	NaN	NaN	NaN	NaN	NaN	NaN	NaN	NaN	NaN	NaN	NaN	NaN	NaN	NaN	NaN	NaN	NaN	NaN	NaN	NaN	NaN	NaN	NaN	NaN	NaN	1.22209	1.26043	1.30015	1.34131	1.38396	1.42817	1.47399	1.52148	1.57071
'MRT'	NaN	NaN	NaN	NaN	NaN	NaN	NaN	NaN	NaN	NaN	NaN	NaN	NaN	NaN	NaN	NaN	NaN	NaN	NaN	NaN	NaN	NaN	NaN	NaN	NaN	NaN	NaN	NaN	NaN	NaN	NaN	NaN	NaN	NaN	NaN	NaN	NaN	NaN	NaN	NaN	5.24749	5.37362	5.5035	5.63726	5.77503	5.91696	6.06318	6.21385	6.36913
'MUS'	NaN	NaN	NaN	NaN	NaN	NaN	NaN	NaN	NaN	NaN	NaN	NaN	NaN	NaN	NaN	NaN	NaN	NaN	NaN	NaN	NaN	NaN	NaN	NaN	NaN	NaN	NaN	NaN	NaN	NaN	NaN	NaN	NaN	NaN	NaN	NaN	NaN	NaN	NaN	NaN	0.508272	0.51865	0.535226	0.529944	0.549161	0.577021	0.589128	0.585483	0.605125
'MWI'	NaN	NaN	NaN	NaN	NaN	NaN	NaN	NaN	NaN	NaN	NaN	NaN	NaN	NaN	NaN	NaN	NaN	NaN	NaN	NaN	NaN	NaN	NaN	NaN	NaN	NaN	NaN	NaN	NaN	NaN	NaN	NaN	NaN	NaN	NaN	NaN	NaN	NaN	NaN	NaN	5.30757	5.39878	5.49173	5.58646	5.683	5.7814	5.88171	5.98396	6.0882
'MYS'	NaN	NaN	NaN	NaN	NaN	NaN	NaN	NaN	NaN	NaN	NaN	NaN	NaN	NaN	NaN	NaN	NaN	NaN	NaN	NaN	NaN	NaN	NaN	NaN	NaN	NaN	NaN	NaN	NaN	NaN	NaN	NaN	NaN	NaN	NaN	NaN	NaN	NaN	NaN	NaN	6.18033	6.29995	6.42236	6.54767	6.67595	6.80731	6.94184	7.07967	7.2209
'NAM'	NaN	NaN	NaN	NaN	NaN	NaN	NaN	NaN	NaN	NaN	NaN	NaN	NaN	NaN	NaN	NaN	NaN	NaN	NaN	NaN	NaN	NaN	NaN	NaN	NaN	NaN	NaN	NaN	NaN	NaN	NaN	NaN	NaN	NaN	NaN	NaN	NaN	NaN	NaN	NaN	1.35959	1.38566	1.41245	1.44001	1.46838	1.49765	1.52788	1.55916	1.59162
'NER'	NaN	NaN	NaN	NaN	NaN	NaN	NaN	NaN	NaN	NaN	NaN	NaN	NaN	NaN	NaN	NaN	NaN	NaN	NaN	NaN	NaN	NaN	NaN	NaN	NaN	NaN	NaN	NaN	NaN	NaN	NaN	NaN	NaN	NaN	NaN	NaN	NaN	NaN	NaN	NaN	0.717102	0.787986	0.866756	0.954333	1.05174	1.16014	1.28081	1.41519	1.56489
'NGA'	1.31178	1.30411	1.57383	1.74393	2.48717	1.94468	1.97533	1.76385	1.55084	1.47422	2.00598	1.842	2.37223	1.70868	1.42365	1.60907	1.76385	1.69029	1.77304	1.82821	2.06727	2.0826	2.22971	2.15003	1.98299	2.26649	2.5975	2.63888	2.79672	3.01586	3.33461	3.3576	3.40051	3.76829	3.77136	3.93993	4.02268	4.09317	4.54218	4.43797	8.03167	8.8643	8.78086	9.00927	9.25427	9.44587	10.0076	10.471	10.6208
'NIC'	0.309633	0.334078	0.334078	0.366671	0.521488	0.570377	0.676304	0.676304	0.594822	0.725194	0.74149	0.953345	0.822973	0.806676	1.06742	1.05112	1.15705	1.37705	1.40965	1.23038	1.4015	1.36076	1.45854	1.46668	1.81706	2.28151	2.01262	2.71337	2.42003	2.54225	2.77855	2.87633	3.14522	3.38967	3.47115	3.96819	3.87856	3.74004	4.32672	4.93784	6.97291	7.82958	8.05644	8.16717	9.27843	9.7528	10.0388	10.7643	10.9194
'NLD'	NaN	NaN	NaN	NaN	NaN	NaN	NaN	NaN	NaN	NaN	NaN	NaN	NaN	NaN	NaN	NaN	NaN	NaN	NaN	NaN	NaN	NaN	NaN	NaN	NaN	NaN	NaN	NaN	NaN	NaN	NaN	NaN	NaN	NaN	NaN	NaN	NaN	NaN	NaN	NaN	43.2057	43.4132	43.6223	43.833	44.0454	44.2593	44.475	44.6924	44.9116
'NOR'	NaN	NaN	NaN	NaN	NaN	NaN	NaN	NaN	NaN	NaN	NaN	NaN	NaN	NaN	NaN	NaN	NaN	NaN	NaN	NaN	NaN	NaN	NaN	NaN	NaN	NaN	NaN	NaN	0.546044	0.776845	1.00765	1.13149	1.27223	1.42422	1.62687	1.73383	1.81264	1.90271	2.09411	2.01529	17.0584	16.8518	16.5628	16.3264	16.1369	15.8758	15.8246	15.7184	15.6811
'NPL'	NaN	NaN	NaN	NaN	NaN	NaN	NaN	NaN	NaN	NaN	NaN	NaN	NaN	NaN	NaN	NaN	NaN	NaN	NaN	NaN	NaN	NaN	NaN	NaN	NaN	NaN	NaN	NaN	NaN	NaN	NaN	NaN	NaN	NaN	NaN	NaN	NaN	NaN	NaN	NaN	0.617579	0.620003	0.622502	0.625083	0.627754	0.630524	0.633403	0.6364	0.639528
'NZL'	NaN	NaN	NaN	NaN	NaN	NaN	NaN	NaN	NaN	NaN	NaN	NaN	NaN	NaN	NaN	NaN	NaN	NaN	NaN	NaN	NaN	NaN	NaN	NaN	NaN	NaN	NaN	NaN	NaN	NaN	NaN	NaN	NaN	NaN	NaN	NaN	NaN	NaN	NaN	NaN	13.4594	13.5265	13.5944	13.6631	13.7326	13.8029	13.8742	13.9464	14.0196
'OMN'	NaN	NaN	NaN	NaN	NaN	NaN	NaN	NaN	NaN	NaN	NaN	NaN	NaN	NaN	NaN	NaN	NaN	NaN	NaN	NaN	NaN	NaN	NaN	NaN	NaN	NaN	NaN	NaN	NaN	NaN	NaN	NaN	NaN	NaN	NaN	NaN	NaN	NaN	NaN	NaN	0.343778	0.370355	0.399713	0.432171	0.468086	0.507856	0.551928	0.600798	0.655026
'PAK'	NaN	NaN	NaN	NaN	NaN	NaN	NaN	NaN	NaN	NaN	NaN	NaN	NaN	NaN	NaN	NaN	NaN	NaN	NaN	NaN	NaN	NaN	NaN	NaN	NaN	NaN	NaN	NaN	NaN	NaN	NaN	NaN	NaN	NaN	0.00468441	0.00468441	0.00936882	0.00936882	0.00936882	0.00936882	0.401362	0.481897	0.542588	0.560419	0.596745	0.64739	0.703554	0.765875	0.895961
'PAN'	NaN	NaN	NaN	NaN	NaN	NaN	NaN	NaN	NaN	NaN	NaN	NaN	NaN	NaN	NaN	NaN	NaN	NaN	NaN	NaN	NaN	NaN	NaN	NaN	NaN	NaN	NaN	NaN	NaN	NaN	NaN	NaN	NaN	NaN	NaN	NaN	NaN	NaN	NaN	NaN	5.93188	6.00375	6.07657	6.15036	6.22514	6.30092	6.37771	6.45554	6.53443
'PER'	NaN	NaN	NaN	NaN	NaN	NaN	NaN	NaN	NaN	NaN	NaN	NaN	NaN	NaN	NaN	NaN	NaN	NaN	NaN	NaN	NaN	NaN	NaN	NaN	NaN	NaN	NaN	NaN	NaN	NaN	NaN	NaN	NaN	NaN	NaN	NaN	NaN	NaN	NaN	NaN	3.4288	3.44634	3.46759	3.49263	3.52156	3.55451	3.59157	3.63288	3.67857
'PHL'	1.03275	1.11546	1.3317	1.39196	1.54085	1.81262	2.03713	2.16593	2.48497	2.29355	2.41407	2.47316	2.83946	3.2424	3.61816	4.00573	3.91947	4.28696	4.87541	5.03493	5.37406	6.11849	6.65377	7.20795	7.90039	7.75859	7.92993	7.46082	7.84722	8.54202	8.49711	8.4593	8.78661	9.65157	10.0628	10.513	10.7812	10.8604	12.094	13.0665	15.2941	16.3939	15.6506	16.3562	16.5868	17.51	18.7049	19.4614	20.9894
'PNG'	NaN	NaN	NaN	NaN	NaN	NaN	NaN	NaN	NaN	NaN	NaN	NaN	NaN	NaN	NaN	NaN	NaN	NaN	NaN	NaN	NaN	NaN	NaN	NaN	NaN	NaN	NaN	NaN	NaN	NaN	NaN	NaN	NaN	NaN	NaN	NaN	NaN	NaN	NaN	NaN	NaN	NaN	NaN	NaN	NaN	NaN	NaN	NaN	NaN
'POL'	NaN	NaN	NaN	NaN	NaN	NaN	NaN	NaN	NaN	NaN	NaN	NaN	NaN	NaN	NaN	NaN	NaN	NaN	NaN	NaN	0.0381517	0.0635862	0.902924	1.25901	0.922	2.0284	1.99025	1.16363	1.11276	1.22721	1.52607	1.54515	1.88215	1.97753	2.08563	1.93302	2.1365	2.20008	2.37177	2.72785	6.95961	7.22824	7.31453	7.18081	7.8259	7.88326	8.14828	8.51986	9.20848
'PRI'	NaN	NaN	NaN	NaN	NaN	NaN	NaN	NaN	NaN	NaN	NaN	NaN	NaN	NaN	NaN	NaN	NaN	NaN	NaN	NaN	NaN	NaN	NaN	NaN	NaN	NaN	NaN	NaN	NaN	NaN	NaN	NaN	NaN	NaN	NaN	NaN	NaN	NaN	NaN	NaN	0.677156	0.75059	0.832459	0.923756	1.02559	1.13921	1.26601	1.40753	1.56554
'PRT'	NaN	NaN	NaN	NaN	NaN	NaN	NaN	0	0.00334241	0.00334241	0.00334241	0.00668482	0.0100272	0.0100272	0.0133696	0.0133696	0.0167121	0.0200545	0.0233969	0.0233969	0.0334241	0.0367665	0.0367665	0.0401089	0.0401089	0.0434513	0.0434513	0.0434513	0.0434513	0.0434513	0.0434513	0.0467938	0.203887	0.371008	0.431171	0.411117	0.441198	0.481307	0.574895	0.588264	6.34083	6.56249	6.44924	6.48215	6.36019	6.36726	6.3862	6.54051	6.91696
'PRY'	0.00339746	0.00477836	0.00615926	0.00754016	0.00892107	0.010302	0.0116902	0.0130784	0.0144666	0.0153434	0.0202752	0.0257549	0.0232342	0.0243302	0.0272893	0.0260837	0.0824158	0.0945808	0.0786895	0.106746	0.115842	0.156393	0.160557	0.150694	0.182915	0.210533	0.261385	0.266755	0.348623	0.357719	0.419641	0.441998	0.465561	0.529894	0.538004	0.586007	0.601021	0.635982	0.663381	0.716425	3.65911	3.78538	3.88323	4.09292	4.16182	4.38001	4.455	4.71471	4.95566
'ROU'	NaN	NaN	NaN	NaN	NaN	NaN	NaN	NaN	NaN	NaN	NaN	NaN	NaN	NaN	NaN	NaN	NaN	NaN	NaN	NaN	NaN	NaN	NaN	NaN	NaN	NaN	NaN	NaN	NaN	NaN	NaN	NaN	NaN	NaN	NaN	NaN	NaN	NaN	NaN	NaN	3.0967	3.18434	3.27493	3.36857	3.46538	3.56547	3.66897	3.776	3.88669
'RUS'	NaN	NaN	NaN	NaN	NaN	NaN	NaN	NaN	NaN	NaN	NaN	NaN	NaN	NaN	NaN	NaN	NaN	NaN	NaN	NaN	NaN	NaN	NaN	NaN	NaN	NaN	NaN	NaN	NaN	NaN	NaN	NaN	NaN	NaN	NaN	NaN	NaN	NaN	NaN	NaN	1.00162	1.00596	1.01033	1.01473	1.01917	1.02364	1.02815	1.0327	1.03729
'RWA'	NaN	NaN	NaN	NaN	NaN	NaN	NaN	NaN	NaN	NaN	NaN	NaN	NaN	NaN	NaN	NaN	NaN	NaN	NaN	NaN	NaN	NaN	NaN	NaN	NaN	NaN	NaN	NaN	NaN	NaN	NaN	NaN	NaN	NaN	NaN	NaN	NaN	NaN	NaN	NaN	1.41085	1.44076	1.47145	1.50293	1.53524	1.5684	1.60244	1.63738	1.67326
'RotW'	NaN	NaN	NaN	NaN	NaN	NaN	NaN	NaN	NaN	NaN	NaN	NaN	NaN	NaN	NaN	NaN	NaN	NaN	NaN	NaN	NaN	NaN	NaN	NaN	NaN	NaN	NaN	NaN	NaN	NaN	NaN	NaN	NaN	NaN	NaN	NaN	NaN	NaN	NaN	NaN	1.79487	1.82499	1.85572	1.88706	1.91903	1.95166	1.98496	2.01894	2.05362
'SAU'	NaN	NaN	NaN	NaN	NaN	NaN	NaN	NaN	NaN	NaN	NaN	NaN	NaN	NaN	NaN	NaN	NaN	NaN	NaN	NaN	NaN	NaN	NaN	NaN	NaN	NaN	NaN	NaN	NaN	NaN	NaN	NaN	NaN	NaN	NaN	NaN	NaN	NaN	NaN	NaN	0.490094	0.506286	0.523094	0.540542	0.558656	0.577463	0.596991	0.617269	0.638328
'SDN'	NaN	NaN	NaN	NaN	NaN	NaN	NaN	NaN	NaN	NaN	NaN	NaN	NaN	NaN	NaN	NaN	NaN	NaN	NaN	NaN	NaN	NaN	NaN	NaN	NaN	NaN	NaN	NaN	NaN	NaN	NaN	NaN	NaN	NaN	NaN	NaN	NaN	NaN	NaN	NaN	15.4824	15.331	15.1914	15.0634	14.9472	14.8428	14.7503	14.6698	14.6013
'SEN'	NaN	NaN	NaN	NaN	NaN	NaN	NaN	NaN	NaN	NaN	NaN	NaN	NaN	NaN	NaN	NaN	NaN	NaN	NaN	NaN	NaN	NaN	NaN	NaN	NaN	NaN	NaN	NaN	NaN	NaN	NaN	NaN	NaN	NaN	NaN	NaN	NaN	NaN	NaN	NaN	2.02966	2.07514	2.1219	2.16999	2.21944	2.27032	2.32265	2.3765	2.43192
'SGP'	NaN	NaN	NaN	NaN	NaN	NaN	NaN	NaN	NaN	NaN	NaN	NaN	NaN	NaN	NaN	NaN	NaN	NaN	NaN	NaN	NaN	NaN	NaN	NaN	NaN	NaN	NaN	NaN	NaN	NaN	NaN	NaN	NaN	NaN	NaN	NaN	NaN	NaN	NaN	NaN	0.821547	0.877607	0.938733	1.00546	1.0784	1.15821	1.24565	1.34154	1.44682
'SLB'	NaN	NaN	NaN	NaN	NaN	NaN	NaN	NaN	NaN	NaN	NaN	NaN	NaN	NaN	NaN	NaN	NaN	NaN	NaN	NaN	NaN	NaN	NaN	NaN	NaN	NaN	NaN	NaN	NaN	NaN	NaN	NaN	NaN	NaN	NaN	NaN	NaN	NaN	NaN	NaN	NaN	NaN	NaN	NaN	NaN	NaN	NaN	NaN	NaN
'SLE'	NaN	NaN	NaN	NaN	NaN	NaN	NaN	NaN	NaN	NaN	NaN	NaN	NaN	NaN	NaN	NaN	NaN	NaN	NaN	NaN	NaN	NaN	NaN	NaN	NaN	NaN	NaN	NaN	NaN	NaN	0	0.00348443	0.00696887	0.0104533	0.0139377	0.0174222	0.024391	0.0313599	0.0383288	0.0452977	0.0522665	0.0609776	0.0675109	0.119777	0.228666	0.228666	0.254799	0.198177	0.300533
'SLV'	NaN	NaN	NaN	NaN	NaN	NaN	NaN	NaN	NaN	NaN	NaN	NaN	NaN	NaN	NaN	NaN	NaN	NaN	NaN	NaN	NaN	NaN	NaN	NaN	NaN	NaN	NaN	NaN	NaN	NaN	NaN	NaN	NaN	NaN	NaN	NaN	NaN	NaN	NaN	NaN	1.09338	1.12658	1.16096	1.19657	1.23346	1.27167	1.31125	1.35226	1.39475
'SOM'	NaN	NaN	NaN	NaN	NaN	NaN	NaN	NaN	NaN	NaN	NaN	NaN	NaN	NaN	NaN	NaN	NaN	NaN	NaN	NaN	NaN	NaN	NaN	NaN	NaN	NaN	NaN	NaN	NaN	NaN	NaN	NaN	NaN	NaN	NaN	NaN	NaN	NaN	NaN	NaN	1.32891	1.41995	1.51904	1.62703	1.74484	1.87349	2.01413	2.16803	2.33661
'SRB'	NaN	NaN	NaN	NaN	NaN	NaN	NaN	NaN	NaN	NaN	0.127973	0.420732	0.715245	1.00976	1.30427	1.59878	1.89329	2.18605	2.48057	2.77508	3.06959	3.3641	3.65686	3.95138	4.24589	4.5404	7.84841	8.24635	8.64429	9.28942	9.84163	10.3938	10.6287	11.3528	11.7262	12.3117	12.9428	13.5949	14.5714	15.4268	18.0925	18.6559	18.875	19.2231	19.6334	20.2899	20.7244	21.8257	22.2578
'STP'	NaN	NaN	NaN	NaN	NaN	NaN	NaN	NaN	NaN	NaN	NaN	NaN	NaN	NaN	NaN	NaN	NaN	NaN	NaN	NaN	NaN	NaN	NaN	NaN	NaN	NaN	NaN	NaN	NaN	NaN	0	0.00414942	0.00829884	0.0124483	0.0165977	0.0207471	0.0290459	0.0373448	0.0456436	0.0539425	1.6074	1.5731	1.53902	1.56211	1.65523	1.62118	1.62065	1.52388	1.61867
'SUR'	0.282997	0.303579	0.303579	0.319015	0.473377	0.442504	0.668902	0.859282	0.720356	1.05995	1.05481	1.35839	1.38411	1.38411	1.45615	1.51789	1.5642	1.45615	1.71856	1.52818	1.88322	2.01185	2.4029	2.43892	2.6293	3.19529	3.4114	3.61207	3.06151	3.10782	3.97225	3.86419	4.4199	4.51766	4.98589	5.37694	5.26889	5.34092	5.96352	6.96173	11.2311	11.901	12.0729	12.3391	13.436	13.7747	14.3231	15.5863	16.5054
'SVK'	NaN	NaN	NaN	NaN	NaN	NaN	NaN	NaN	NaN	NaN	NaN	NaN	NaN	NaN	NaN	NaN	NaN	NaN	NaN	NaN	NaN	NaN	NaN	NaN	NaN	NaN	NaN	NaN	NaN	NaN	NaN	NaN	NaN	NaN	NaN	NaN	NaN	NaN	NaN	NaN	3.62966	3.69087	3.75332	3.81705	3.88211	3.94858	4.01651	4.08599	4.15712
'SVN'	NaN	NaN	NaN	NaN	NaN	NaN	NaN	NaN	NaN	NaN	NaN	NaN	NaN	NaN	NaN	NaN	NaN	NaN	NaN	NaN	NaN	NaN	NaN	NaN	NaN	NaN	NaN	NaN	NaN	NaN	NaN	NaN	NaN	NaN	NaN	NaN	NaN	NaN	NaN	NaN	1.06088	1.06423	1.0676	1.071	1.07443	1.07789	1.08139	1.08492	1.0885
'SWE'	NaN	NaN	NaN	NaN	NaN	NaN	NaN	NaN	NaN	NaN	NaN	NaN	NaN	NaN	NaN	NaN	NaN	NaN	NaN	NaN	NaN	NaN	NaN	NaN	NaN	NaN	NaN	NaN	NaN	NaN	NaN	NaN	NaN	NaN	NaN	NaN	NaN	NaN	NaN	NaN	2.51515	2.55837	2.60241	2.64729	2.69304	2.73966	2.78719	2.83564	2.88503
'SWZ'	NaN	NaN	NaN	NaN	NaN	NaN	NaN	NaN	NaN	NaN	NaN	NaN	NaN	NaN	NaN	NaN	NaN	NaN	NaN	NaN	NaN	NaN	NaN	NaN	NaN	NaN	NaN	NaN	NaN	NaN	NaN	NaN	NaN	NaN	NaN	NaN	NaN	NaN	NaN	NaN	1.86056	1.90469	1.95009	1.99681	2.0449	2.09439	2.14535	2.19782	2.25184
'SYR'	NaN	NaN	NaN	NaN	NaN	NaN	NaN	NaN	NaN	NaN	NaN	NaN	NaN	NaN	NaN	NaN	NaN	NaN	NaN	NaN	NaN	NaN	NaN	NaN	NaN	NaN	NaN	NaN	NaN	NaN	NaN	NaN	NaN	NaN	NaN	NaN	NaN	NaN	NaN	NaN	4.69346	4.74791	4.803	4.85875	4.91516	4.97224	5.03	5.08844	5.14759
'TCD'	0.000892449	0.00125519	0.00161792	0.00198066	0.0023434	0.00270614	0.00307079	0.00343545	0.00380011	0.00403042	0.00532591	0.00676534	0.0061032	0.00639109	0.00716838	0.00685171	0.0216491	0.0248446	0.0206703	0.0280402	0.0304296	0.0410815	0.0421754	0.0395844	0.0480483	0.0553031	0.068661	0.0700717	0.0915768	0.0939663	0.110232	0.116105	0.122294	0.139193	0.141324	0.153933	0.157877	0.167061	0.174258	0.188192	5.96971	6.07383	6.17157	6.29979	6.39215	6.52489	6.62118	6.76721	6.90954
'TGO'	0.00090187	0.00126844	0.001635	0.00200157	0.00236813	0.0027347	0.00310321	0.00347171	0.00384022	0.00407296	0.00538212	0.00683675	0.00616762	0.00645855	0.00724405	0.00692403	0.0218776	0.0251069	0.0208885	0.0283362	0.0307508	0.0415151	0.0426206	0.0400023	0.0485555	0.0558868	0.0693858	0.0708113	0.0925435	0.0949581	0.111395	0.11733	0.123585	0.140663	0.142815	0.155558	0.159544	0.168824	0.176097	0.190178	1.29876	1.34346	1.38138	1.44981	1.48177	1.55435	1.59001	1.67589	1.75811
'THA'	NaN	NaN	NaN	NaN	NaN	NaN	NaN	NaN	NaN	NaN	NaN	NaN	NaN	NaN	NaN	NaN	NaN	NaN	NaN	NaN	NaN	NaN	NaN	NaN	NaN	NaN	NaN	NaN	NaN	NaN	NaN	NaN	NaN	NaN	NaN	NaN	NaN	NaN	NaN	NaN	2.49508	2.55666	2.62013	2.68555	2.75299	2.82253	2.89425	2.96822	3.04453
'TJK'	NaN	NaN	NaN	NaN	NaN	NaN	NaN	NaN	NaN	NaN	NaN	NaN	NaN	NaN	NaN	NaN	NaN	NaN	NaN	NaN	NaN	NaN	NaN	NaN	NaN	NaN	NaN	NaN	NaN	NaN	NaN	NaN	NaN	NaN	NaN	NaN	NaN	NaN	NaN	NaN	6.11409	6.12033	6.13147	6.14756	6.1687	6.19495	6.2264	6.26314	6.30526
'TKM'	NaN	NaN	NaN	NaN	NaN	NaN	NaN	NaN	NaN	NaN	NaN	NaN	NaN	NaN	NaN	NaN	NaN	NaN	NaN	NaN	NaN	NaN	NaN	NaN	NaN	NaN	NaN	NaN	NaN	NaN	NaN	NaN	NaN	NaN	NaN	NaN	NaN	NaN	NaN	NaN	0.0510279	0.0529299	0.0549631	0.0571408	0.0594775	0.0619897	0.0646954	0.067615	0.0707712
'TLS'	NaN	NaN	NaN	NaN	NaN	NaN	NaN	NaN	NaN	NaN	NaN	NaN	NaN	NaN	NaN	NaN	NaN	NaN	NaN	NaN	NaN	NaN	NaN	NaN	NaN	NaN	NaN	NaN	NaN	NaN	NaN	NaN	NaN	NaN	NaN	NaN	NaN	NaN	NaN	NaN	0.808919	0.823866	0.839188	0.854907	0.871049	0.887643	0.904725	0.922335	0.94052
'TON'	NaN	NaN	NaN	NaN	NaN	NaN	NaN	NaN	NaN	NaN	NaN	NaN	NaN	NaN	NaN	0.0349742	0.0486227	0.0528879	0.0409454	0.0622712	0.0366803	0.0460636	0.057153	0.0554469	0.0597121	0.0818909	0.0639772	0.10407	0.0759197	0.029003	0.0324151	0.0426515	0.0358273	0.0375333	0.0409454	0.0452106	0.0315621	0.057153	0.0622712	0.0938333	1.28374	1.29588	1.30122	1.3083	1.30432	1.30378	1.32375	1.29769	1.35014
'TTO'	NaN	NaN	NaN	NaN	NaN	NaN	NaN	NaN	NaN	NaN	NaN	NaN	NaN	NaN	NaN	NaN	NaN	NaN	NaN	NaN	NaN	NaN	NaN	NaN	NaN	NaN	NaN	NaN	NaN	NaN	NaN	NaN	NaN	NaN	NaN	NaN	NaN	NaN	NaN	NaN	9.63746	9.84679	10.0617	10.2823	10.5089	10.7416	10.9806	11.2262	11.4785
'TUN'	NaN	NaN	NaN	NaN	NaN	NaN	NaN	NaN	NaN	NaN	NaN	NaN	NaN	NaN	NaN	NaN	NaN	NaN	NaN	NaN	NaN	NaN	NaN	NaN	NaN	NaN	NaN	NaN	NaN	NaN	NaN	NaN	NaN	NaN	NaN	NaN	NaN	NaN	NaN	NaN	1.977	2.01075	2.04514	2.08017	2.11587	2.15224	2.1893	2.22707	2.26557
'TUR'	0.00529676	0.00744964	0.00960251	0.0117554	0.0139083	0.0160611	0.0182254	0.0203897	0.0225539	0.0239208	0.0316097	0.0401529	0.036223	0.0379316	0.0425449	0.0406654	0.128489	0.147455	0.12268	0.166421	0.180602	0.243822	0.250315	0.234937	0.285171	0.328228	0.407509	0.415881	0.543516	0.557697	0.654235	0.689091	0.725827	0.826124	0.838767	0.913606	0.937014	0.991519	1.03423	1.11693	7.18729	7.40442	7.57734	7.9247	8.05262	8.41334	8.55081	8.97625	9.37237
'TZA'	NaN	NaN	NaN	NaN	NaN	NaN	NaN	NaN	NaN	NaN	NaN	NaN	NaN	NaN	NaN	NaN	NaN	NaN	NaN	NaN	NaN	NaN	NaN	NaN	NaN	NaN	NaN	NaN	NaN	NaN	NaN	NaN	NaN	NaN	NaN	NaN	NaN	NaN	NaN	NaN	0.826062	0.915783	1.01585	1.12749	1.25205	1.39105	1.54619	1.71936	1.9127
'UGA'	0.297581	0.370352	0.402798	0.453478	0.49854	0.573734	0.601939	0.617253	0.626177	0.681374	0.713215	0.686773	0.71338	0.82405	0.881892	0.884371	0.890541	1.09552	1.23814	1.40869	1.48273	1.54889	1.89897	2.09745	2.01911	2.04093	1.99691	2.21275	2.16355	2.63813	2.98716	3.16019	3.53908	3.81705	4.02313	4.09188	4.32193	4.62138	5.6211	5.04478	9.80427	10.2494	10.6573	10.7764	10.4069	11.3024	11.3897	11.758	12.515
'UKR'	0.00165466	0.00232719	0.00299973	0.00367227	0.0043448	0.00501734	0.00569344	0.00636953	0.00704563	0.00747264	0.00987456	0.0125434	0.0113157	0.0118495	0.0132906	0.0127035	0.0401387	0.0460635	0.038324	0.0519882	0.0564184	0.0761675	0.0781958	0.073392	0.0890845	0.102535	0.127302	0.129917	0.169789	0.174219	0.204377	0.215265	0.226741	0.258073	0.262023	0.285401	0.292714	0.309741	0.323085	0.348919	2.05264	2.11986	2.17348	2.28185	2.32194	2.43507	2.4788	2.61288	2.73824
'URY'	NaN	NaN	NaN	NaN	NaN	NaN	NaN	NaN	NaN	NaN	NaN	NaN	NaN	NaN	NaN	NaN	NaN	NaN	NaN	NaN	NaN	NaN	NaN	NaN	NaN	NaN	NaN	NaN	NaN	NaN	NaN	NaN	NaN	NaN	NaN	NaN	NaN	NaN	NaN	NaN	0.282558	0.300843	0.320811	0.342648	0.366562	0.392782	0.421568	0.453211	0.488034
'USA'	NaN	NaN	NaN	NaN	NaN	NaN	NaN	NaN	NaN	NaN	NaN	NaN	NaN	NaN	NaN	NaN	NaN	NaN	NaN	NaN	NaN	NaN	NaN	NaN	NaN	NaN	NaN	NaN	NaN	NaN	NaN	NaN	NaN	NaN	NaN	NaN	NaN	NaN	NaN	NaN	0.286574	0.299311	0.313475	0.329233	0.346772	0.366301	0.388053	0.412291	0.439307
'UZB'	NaN	NaN	NaN	NaN	NaN	NaN	NaN	NaN	NaN	NaN	NaN	NaN	NaN	NaN	NaN	NaN	NaN	NaN	NaN	NaN	NaN	NaN	NaN	NaN	NaN	NaN	NaN	NaN	NaN	NaN	NaN	NaN	NaN	NaN	NaN	NaN	NaN	NaN	NaN	NaN	4.38481	4.43804	4.49199	4.64544	4.61854	4.64474	4.74042	4.83187	4.91748
'VCT'	NaN	NaN	NaN	NaN	NaN	NaN	NaN	NaN	NaN	NaN	NaN	NaN	NaN	NaN	NaN	NaN	NaN	NaN	NaN	NaN	NaN	NaN	NaN	NaN	NaN	NaN	NaN	NaN	NaN	NaN	NaN	NaN	NaN	NaN	NaN	NaN	NaN	NaN	NaN	NaN	13.0605	12.8731	12.6939	12.5229	12.3601	12.2055	12.0589	11.9205	11.7901
'VEN'	NaN	NaN	NaN	NaN	NaN	NaN	NaN	NaN	NaN	NaN	NaN	NaN	NaN	NaN	NaN	NaN	NaN	NaN	NaN	NaN	NaN	NaN	NaN	NaN	NaN	NaN	NaN	NaN	NaN	NaN	NaN	NaN	NaN	NaN	NaN	NaN	NaN	NaN	NaN	NaN	7.51226	7.39427	7.28064	7.17132	7.06629	6.9655	6.86893	6.77655	6.68833
'VNM'	NaN	NaN	NaN	NaN	NaN	NaN	NaN	NaN	NaN	NaN	NaN	NaN	NaN	NaN	NaN	NaN	NaN	NaN	NaN	NaN	NaN	NaN	NaN	NaN	NaN	NaN	NaN	NaN	NaN	NaN	NaN	NaN	NaN	NaN	NaN	NaN	NaN	NaN	NaN	NaN	1.68213	1.6865	1.6909	1.69531	1.69975	1.70421	1.7087	1.71321	1.71775
'VUT'	NaN	NaN	NaN	NaN	NaN	NaN	NaN	NaN	NaN	NaN	NaN	NaN	NaN	NaN	NaN	NaN	NaN	NaN	NaN	NaN	NaN	NaN	NaN	NaN	NaN	NaN	NaN	NaN	NaN	NaN	NaN	NaN	NaN	NaN	0.00654435	0.0109072	0.0141794	0.0141794	0.0239959	0.0392661	0.728045	0.738915	0.80457	1.20862	1.40898	1.69036	1.97643	2.14397	2.5355
'WSM'	NaN	NaN	NaN	NaN	NaN	NaN	NaN	NaN	NaN	NaN	NaN	NaN	NaN	NaN	NaN	NaN	NaN	NaN	NaN	NaN	NaN	NaN	NaN	NaN	NaN	NaN	NaN	NaN	NaN	NaN	NaN	NaN	NaN	NaN	NaN	NaN	NaN	NaN	NaN	NaN	60.0887	61.3603	62.6647	64.003	65.3764	66.786	68.2329	69.7184	71.2437
'YEM'	NaN	NaN	NaN	NaN	NaN	NaN	NaN	NaN	NaN	NaN	NaN	NaN	NaN	NaN	NaN	NaN	NaN	NaN	NaN	NaN	NaN	NaN	NaN	NaN	NaN	NaN	NaN	NaN	NaN	NaN	NaN	NaN	NaN	NaN	NaN	NaN	NaN	NaN	NaN	NaN	4.52818	4.61356	4.70089	4.79026	4.88174	4.97539	5.07131	5.16958	5.2703
'ZAF'
'ZMB'
'ZWE'
[truncated: 202 more columns]

## Sheet: CBDR-RC hybrid 2°C-scenario
National GHG emissions allocations under the CBDR-RC hybrid 2°C-scenario [in GgCO2eq]
	1850	1851	1852	1853	1854	1855	1856	1857	1858	1859	1860	1861	1862	1863	1864	1865	1866	1867	1868	1869	1870	1871	1872	1873	1874	1875	1876	1877	1878	1879	1880	1881	1882	1883	1884	1885	1886	1887	1888	1889	1890	1891	1892	1893	1894	1895	1896	1897	1898
'ARG'	NaN	NaN	NaN	NaN	NaN	NaN	NaN	NaN	NaN	NaN	NaN	NaN	NaN	NaN	NaN	NaN	NaN	NaN	NaN	NaN	NaN	NaN	NaN	NaN	NaN	NaN	NaN	NaN	NaN	NaN	NaN	NaN	NaN	NaN	NaN	NaN	NaN	943.614	774.656	1527	2717.56	2483.74	3031.47	3355.33	3935.67	4392.36	4673.91	4754.68	5294.76
'ARM'	0.127661	0.179549	0.231437	0.283325	0.335213	0.387101	0.439264	0.491426	0.543589	0.576534	0.761848	0.967753	0.873037	0.914218	1.02541	0.980108	3.09681	3.55392	2.9568	4.01103	4.35283	5.87653	6.03302	5.66239	6.87311	7.91087	9.82167	10.0235	13.0997	13.4415	15.7682	16.6083	17.4937	19.911	20.2157	22.0195	22.5837	23.8973	24.9269	26.92	282.661	289.706	295.731	306.008	311.047	321.75	327.13	339.512	351.252
'AUS'	NaN	0	0	0	0	0	0	0	0	0	298.12	545.245	380.495	427.566	286.352	451.102	745.299	957.121	784.525	686.46	643.311	741.376	757.067	929.662	953.198	886.514	996.347	1141.48	1035.57	1557.28	2361.42	1890.71	2153.52	2596.78	2753.68	3110.64	3091.03	3247.93	3777.49	3667.66	37294.1	37202.9	36790.7	36045.5	35944	35686	35106.7	35147.5	35384.8
'AUT'	2392.71	2400.25	2890.09	3315.88	3266.9	3805.73	4352.1	5011.5	7449.43	6032.65	6322.79	6560.17	6533.8	6043.95	5218.75	5505.12	3696.46	5052.95	6243.66	6669.45	7573.78	10430	10290.5	11032.8	9412.59	8082.46	8319.85	7490.88	7445.66	9114.91	24319	10607.1	10901	12095.4	11786.5	12389.3	11692.3	12604.1	12291.4	13240.9	16787.7	18906.2	18576.4	22076.3	22699.6	25198	26354.5	28339.9	30039.7
'AZE'	0.572084	0.804609	1.03713	1.26966	1.50218	1.73471	1.96846	2.20222	2.43597	2.58361	3.41405	4.33677	3.91232	4.09686	4.59513	4.39213	13.8777	15.9261	13.2502	17.9745	19.5062	26.3343	27.0356	25.3747	30.8003	35.4508	44.0136	44.9179	58.7032	60.2349	70.6616	74.4263	78.394	89.2267	90.5923	98.6753	101.204	107.091	111.704	120.636	1321.59	1354.22	1382.34	1429.6	1453.47	1502.83	1528.43	1585.52	1639.87
'BDI'	NaN	NaN	NaN	NaN	NaN	NaN	NaN	NaN	NaN	NaN	NaN	NaN	NaN	NaN	NaN	NaN	NaN	NaN	NaN	NaN	NaN	NaN	NaN	NaN	NaN	NaN	NaN	NaN	NaN	NaN	NaN	NaN	NaN	NaN	NaN	NaN	NaN	NaN	NaN	NaN	176.548	181.403	186.417	191.596	196.945	202.471	208.18	214.079	220.175
'BEL'	9575.53	10432.7	11707.2	12094.4	13399	13726	13556.9	14113.3	14827.6	15286.3	15609.6	16887.8	16771.3	17677.3	18553.3	19557.1	21064.7	22812.8	20624.8	22215.1	25391.9	24335.4	26256.6	28839.4	26591.2	27632.6	27004.7	25703.9	27948.4	28455.9	31219.1	31429.7	33283.1	35279.4	34753.1	33944.8	32941	34854.6	36993.8	37794.6	45939.6	44093.2	44306.1	42891.1	47041	47662.5	50196.6	52050.2	53795.9
'BEN'	NaN	NaN	NaN	NaN	NaN	NaN	NaN	NaN	NaN	NaN	NaN	NaN	NaN	NaN	NaN	NaN	NaN	NaN	NaN	NaN	NaN	NaN	NaN	NaN	NaN	NaN	NaN	NaN	NaN	NaN	NaN	NaN	NaN	NaN	NaN	NaN	NaN	NaN	NaN	NaN	249.6	253.585	257.634	261.75	265.933	270.184	274.505	278.897	283.361
'BFA'	NaN	NaN	NaN	NaN	NaN	NaN	NaN	NaN	NaN	NaN	NaN	NaN	NaN	NaN	NaN	NaN	NaN	NaN	NaN	NaN	NaN	NaN	NaN	NaN	NaN	NaN	NaN	NaN	NaN	NaN	NaN	NaN	NaN	NaN	NaN	NaN	NaN	NaN	NaN	NaN	508.103	516.024	524.069	532.24	540.539	548.968	557.529	566.224	575.056
'BGD'	NaN	NaN	NaN	NaN	NaN	NaN	NaN	NaN	NaN	NaN	NaN	NaN	NaN	NaN	NaN	NaN	NaN	NaN	NaN	NaN	NaN	NaN	NaN	NaN	NaN	NaN	NaN	NaN	NaN	NaN	NaN	NaN	NaN	NaN	NaN	NaN	NaN	NaN	NaN	NaN	72866.6	73234.3	73605.3	73979.9	74358	74739.7	75125.2	75514.6	75908
'BGR'	NaN	NaN	NaN	NaN	NaN	NaN	NaN	NaN	NaN	NaN	NaN	NaN	NaN	NaN	NaN	NaN	NaN	NaN	NaN	NaN	NaN	NaN	NaN	NaN	NaN	NaN	NaN	NaN	NaN	0	0	4.29418	4.29418	8.58836	12.8825	8.58836	8.58836	12.8825	21.4709	30.0593	2149.15	2114.21	2082.04	2061.13	2047.07	2018.27	2013.3	1989.11	2005.73
'BHR'	NaN	NaN	NaN	NaN	NaN	NaN	NaN	NaN	NaN	NaN	NaN	NaN	NaN	NaN	NaN	NaN	NaN	NaN	NaN	NaN	NaN	NaN	NaN	NaN	NaN	NaN	NaN	NaN	NaN	NaN	NaN	NaN	NaN	NaN	NaN	NaN	NaN	NaN	NaN	NaN	18.7031	18.9983	19.312	19.6459	20.0017	20.3814	20.7872	21.2216	21.6871
'BHS'	NaN	NaN	NaN	NaN	NaN	NaN	NaN	NaN	NaN	NaN	NaN	NaN	NaN	NaN	NaN	NaN	NaN	NaN	NaN	NaN	NaN	NaN	NaN	NaN	NaN	NaN	NaN	NaN	NaN	NaN	NaN	NaN	NaN	NaN	NaN	NaN	NaN	NaN	NaN	NaN	9.06045	9.51289	9.99284	10.5024	11.0441	11.6203	12.2339	12.8881	13.5862
'BIH'	NaN	NaN	NaN	NaN	NaN	NaN	NaN	NaN	NaN	NaN	NaN	NaN	NaN	NaN	NaN	NaN	NaN	NaN	NaN	NaN	NaN	NaN	NaN	NaN	NaN	NaN	NaN	NaN	NaN	NaN	0	1.52946	3.05892	4.58838	6.11784	7.6473	10.7062	13.7651	16.8241	19.883	591.644	578.446	565.303	573.204	606.888	593.668	592.776	556.381	590.56
'BLR'	4.2219	5.9379	7.6539	9.3699	11.0859	12.8019	14.527	16.2521	17.9771	19.0667	25.1952	32.0048	28.8724	30.2343	33.9114	32.4133	102.415	117.532	97.7847	132.65	143.953	194.344	199.519	187.262	227.302	261.622	324.814	331.488	433.222	444.526	521.473	549.256	578.537	658.481	668.559	728.21	746.868	790.313	824.361	890.277	5593.02	5754.67	5880.25	6143.96	6231.76	6504.04	6597.17	6918.52	7215.08
'BLZ'	NaN	NaN	NaN	NaN	NaN	NaN	NaN	NaN	NaN	NaN	NaN	NaN	NaN	NaN	NaN	NaN	NaN	NaN	NaN	NaN	NaN	NaN	NaN	NaN	NaN	NaN	NaN	NaN	NaN	NaN	NaN	NaN	NaN	NaN	NaN	NaN	NaN	NaN	NaN	NaN	4.14409	4.33247	4.53429	4.75088	4.98375	5.23459	5.50527	5.79791	6.11489
'BOL'	NaN	NaN	NaN	NaN	NaN	NaN	NaN	NaN	NaN	NaN	NaN	NaN	NaN	NaN	NaN	NaN	NaN	NaN	NaN	NaN	NaN	NaN	NaN	NaN	NaN	NaN	NaN	NaN	NaN	NaN	NaN	NaN	NaN	NaN	NaN	NaN	NaN	NaN	NaN	NaN	155.636	171.976	190.165	210.416	232.966	258.08	286.053	317.215	351.934
'BRA'	NaN	NaN	NaN	NaN	NaN	NaN	NaN	NaN	NaN	NaN	NaN	NaN	NaN	NaN	NaN	NaN	NaN	NaN	NaN	NaN	NaN	NaN	NaN	NaN	NaN	NaN	NaN	NaN	NaN	NaN	NaN	NaN	NaN	NaN	NaN	NaN	NaN	NaN	NaN	NaN	4592.48	4984.8	5417.54	5895.23	6422.94	7006.34	7651.72	8366.17	9157.55
'BRB'	NaN	NaN	NaN	NaN	NaN	NaN	NaN	NaN	NaN	NaN	NaN	NaN	NaN	NaN	NaN	NaN	NaN	NaN	NaN	NaN	NaN	NaN	NaN	NaN	NaN	NaN	NaN	NaN	NaN	NaN	NaN	NaN	NaN	NaN	NaN	NaN	NaN	NaN	NaN	NaN	2.47548	2.57131	2.67434	2.78536	2.90527	3.03507	3.17589	3.329	3.49583
'BRN'	NaN	NaN	NaN	NaN	NaN	NaN	NaN	NaN	NaN	NaN	NaN	NaN	NaN	NaN	NaN	NaN	NaN	NaN	NaN	NaN	NaN	NaN	NaN	NaN	NaN	NaN	NaN	NaN	NaN	NaN	NaN	NaN	NaN	NaN	NaN	NaN	NaN	NaN	NaN	NaN	35.7176	36.3376	36.9728	37.6235	38.2903	38.9736	39.6741	40.3922	41.1284
'BTN'	NaN	NaN	NaN	NaN	NaN	NaN	NaN	NaN	NaN	NaN	NaN	NaN	NaN	NaN	NaN	NaN	NaN	NaN	NaN	NaN	NaN	NaN	NaN	NaN	NaN	NaN	NaN	NaN	NaN	NaN	NaN	NaN	NaN	NaN	NaN	NaN	NaN	NaN	NaN	NaN	503.486	506.182	508.906	511.659	514.441	517.254	520.097	522.972	525.879
'BWA'	NaN	NaN	NaN	NaN	NaN	NaN	NaN	NaN	NaN	NaN	NaN	NaN	NaN	NaN	NaN	NaN	NaN	NaN	NaN	NaN	NaN	NaN	NaN	NaN	NaN	NaN	NaN	NaN	NaN	NaN	NaN	NaN	NaN	NaN	NaN	NaN	NaN	NaN	NaN	NaN	735.088	748.633	762.476	776.628	791.102	805.909	821.063	836.579	852.475
'CAF'	NaN	NaN	NaN	NaN	NaN	NaN	NaN	NaN	NaN	NaN	NaN	NaN	NaN	NaN	NaN	NaN	NaN	NaN	NaN	NaN	NaN	NaN	NaN	NaN	NaN	NaN	NaN	NaN	NaN	NaN	NaN	NaN	NaN	NaN	NaN	NaN	NaN	NaN	NaN	NaN	3476.98	3538.55	3601.34	3665.38	3730.71	3797.36	3865.36	3934.73	4005.52
'CAN'	62.6188	74.3598	90.0145	109.583	133.065	160.461	191.77	230.907	281.784	336.576	407.022	489.209	598.792	751.425	900.145	1088	1326.74	1702.45	1009.73	731.857	1307.17	1902.05	1972.49	1718.1	1733.76	2003.8	1984.23	2160.35	2066.42	2332.55	5588.73	5972.27	7068.09	7936.93	9185.39	8805.76	9396.73	10840.9	14218.4	12061.9	29390.8	31323.2	31577	32923.5	32529.5	32172.1	33710.8	34226.3	35562.4
'CHE'	NaN	NaN	NaN	NaN	NaN	NaN	NaN	NaN	146.276	204.787	303.523	424.201	468.084	468.084	570.478	694.813	687.499	672.871	767.951	742.352	895.943	1108.04	1272.6	1236.04	1166.55	1276.26	1492.02	1415.22	1353.06	1444.48	1667.55	1561.5	1726.06	1908.91	1960.1	2040.56	2080.78	2252.66	2300.2	2537.89	4725.24	5463.45	5512.19	5025.37	5842.75	6223.99	6710.68	7072.86	7519.37
'CHL'	NaN	NaN	NaN	NaN	NaN	NaN	NaN	NaN	NaN	NaN	NaN	NaN	NaN	NaN	NaN	NaN	NaN	NaN	NaN	NaN	NaN	NaN	NaN	NaN	NaN	NaN	NaN	NaN	NaN	NaN	NaN	NaN	NaN	NaN	NaN	NaN	NaN	NaN	NaN	NaN	667.888	705.926	746.829	790.865	838.329	889.55	932.535	1069.34	1210.02
'CHN'	NaN	NaN	NaN	NaN	NaN	NaN	NaN	NaN	NaN	NaN	NaN	NaN	NaN	NaN	NaN	NaN	NaN	NaN	NaN	NaN	NaN	NaN	NaN	NaN	NaN	NaN	NaN	NaN	NaN	NaN	NaN	NaN	NaN	NaN	NaN	NaN	NaN	NaN	NaN	NaN	275671	276650	277636	278628	279628	280636	281650	282673	283703
'CIV'	NaN	NaN	NaN	NaN	NaN	NaN	NaN	NaN	NaN	NaN	NaN	NaN	NaN	NaN	NaN	NaN	NaN	NaN	NaN	NaN	NaN	NaN	NaN	NaN	NaN	NaN	NaN	NaN	NaN	NaN	NaN	NaN	NaN	NaN	NaN	NaN	NaN	NaN	NaN	NaN	266.094	273.232	280.608	288.229	296.106	304.247	312.664	321.365	330.362
'CMR'	NaN	NaN	NaN	NaN	NaN	NaN	NaN	NaN	NaN	NaN	NaN	NaN	NaN	NaN	NaN	NaN	NaN	NaN	NaN	NaN	NaN	NaN	NaN	NaN	NaN	NaN	NaN	NaN	NaN	NaN	NaN	NaN	NaN	NaN	NaN	NaN	NaN	NaN	NaN	NaN	732.308	747.061	762.208	777.77	793.77	810.232	827.187	844.668	862.714
'COD'	NaN	NaN	NaN	NaN	NaN	NaN	NaN	NaN	NaN	NaN	NaN	NaN	NaN	NaN	NaN	NaN	NaN	NaN	NaN	NaN	NaN	NaN	NaN	NaN	NaN	NaN	NaN	NaN	NaN	NaN	NaN	NaN	NaN	NaN	NaN	NaN	NaN	NaN	NaN	NaN	5516.39	5608.91	5703.11	5799	5896.62	5996.01	6097.21	6200.26	6305.19
'COG'	NaN	NaN	NaN	NaN	NaN	NaN	NaN	NaN	NaN	NaN	NaN	NaN	NaN	NaN	NaN	NaN	NaN	NaN	NaN	NaN	NaN	NaN	NaN	NaN	NaN	NaN	NaN	NaN	NaN	NaN	NaN	NaN	NaN	NaN	NaN	NaN	NaN	NaN	NaN	NaN	421.155	431.374	441.905	452.759	463.949	475.489	487.394	499.678	512.36
'COL'	NaN	NaN	NaN	NaN	NaN	NaN	NaN	NaN	NaN	NaN	NaN	NaN	NaN	NaN	NaN	NaN	NaN	NaN	NaN	NaN	NaN	NaN	NaN	NaN	NaN	NaN	NaN	NaN	NaN	NaN	NaN	NaN	NaN	NaN	NaN	NaN	NaN	NaN	NaN	NaN	715.918	778	846.959	923.594	1008.8	1103.57	1209.02	1326.4	1457.11
'COM'	NaN	NaN	NaN	NaN	NaN	NaN	NaN	NaN	NaN	NaN	NaN	NaN	NaN	NaN	NaN	NaN	NaN	NaN	NaN	NaN	NaN	NaN	NaN	NaN	NaN	NaN	NaN	NaN	NaN	NaN	NaN	NaN	NaN	NaN	NaN	NaN	NaN	NaN	NaN	NaN	16.8001	17.2545	17.7236	18.208	18.7082	19.2248	19.7583	20.3094	20.8788
'CPV'	NaN	NaN	NaN	NaN	NaN	NaN	NaN	NaN	NaN	NaN	NaN	NaN	NaN	NaN	NaN	NaN	NaN	NaN	NaN	NaN	NaN	NaN	NaN	NaN	NaN	NaN	NaN	NaN	NaN	NaN	NaN	NaN	NaN	NaN	NaN	NaN	NaN	NaN	NaN	NaN	54.0456	56.0992	58.2332	60.4509	62.7556	65.1506	67.6397	70.2264	72.9147
'CRI'	NaN	NaN	NaN	NaN	NaN	NaN	NaN	NaN	NaN	NaN	NaN	NaN	NaN	NaN	NaN	NaN	NaN	NaN	NaN	NaN	NaN	NaN	NaN	NaN	NaN	NaN	NaN	NaN	NaN	NaN	NaN	NaN	NaN	NaN	NaN	NaN	NaN	NaN	NaN	NaN	85.6814	92.2494	99.4455	107.338	116.001	125.521	135.99	147.512	160.205
'CUB'	NaN	NaN	NaN	NaN	NaN	NaN	NaN	NaN	NaN	NaN	NaN	NaN	NaN	NaN	NaN	NaN	NaN	NaN	NaN	NaN	NaN	NaN	NaN	NaN	NaN	NaN	NaN	NaN	NaN	NaN	NaN	NaN	NaN	NaN	NaN	NaN	NaN	NaN	NaN	NaN	286.525	313.647	343.813	377.381	414.751	456.373	502.749	554.441	612.079
'CYP'	NaN	NaN	NaN	NaN	NaN	NaN	NaN	NaN	NaN	NaN	NaN	NaN	NaN	NaN	NaN	NaN	NaN	NaN	NaN	NaN	NaN	NaN	NaN	NaN	NaN	NaN	NaN	NaN	NaN	NaN	NaN	NaN	NaN	NaN	NaN	NaN	NaN	NaN	NaN	NaN	189.608	190.912	192.254	193.637	195.06	196.528	198.04	199.601	201.211
'CZE'	NaN	NaN	NaN	NaN	NaN	NaN	NaN	NaN	NaN	NaN	236.895	778.833	1324.02	1869.2	2414.38	2959.56	3504.75	4046.68	4591.87	5137.05	5682.23	6227.42	6769.35	7314.54	7859.72	8404.9	14528.5	15265.1	16001.8	17196	18218.2	19240.4	19675.3	21015.5	21706.7	22790.6	23958.8	25166	26973.6	28557.2	33677.4	34763.5	35212.3	35899.9	36702.9	37961.9	38810.2	40893.2	41737.9
'DEU'	15852	17662.7	20075.8	21737	25512	29962.2	32379.1	34489.2	37285.9	35398.4	38106.9	43274.5	47682.5	51706.9	59306.8	66454	65867	72408.1	77867.2	81243.3	80245.8	89364.9	96443	102996	74963.1	106295	108305	106069	109464	116062	130361	140581	150425	160296	164938	168767	170704	178408	195115	208205	279031	294437	290613	299012	310727	322556	344127	365110	380499
'DJI'	NaN	NaN	NaN	NaN	NaN	NaN	NaN	NaN	NaN	NaN	NaN	NaN	NaN	NaN	NaN	NaN	NaN	NaN	NaN	NaN	NaN	NaN	NaN	NaN	NaN	NaN	NaN	NaN	NaN	NaN	NaN	NaN	NaN	NaN	NaN	NaN	NaN	NaN	NaN	NaN	23.3939	23.9744	24.5727	25.1894	25.8252	26.4808	27.1568	27.854	28.5731
'DNK'	297.596	271.996	291.196	313.596	399.995	396.795	566.392	579.192	428.794	547.192	473.594	684.791	591.992	659.191	566.392	886.388	819.189	799.989	947.187	825.589	998.386	1036.79	995.186	1004.79	1084.79	1273.58	1347.18	1331.18	1263.98	1427.18	1625.58	1721.58	1846.37	2121.57	2111.97	2214.37	2121.57	2175.97	2447.97	2614.36	5600.08	5955.45	6205.45	6241.85	6791.69	7110.04	8020	8527.13	8933.04
'DOM'	NaN	NaN	NaN	NaN	NaN	NaN	NaN	NaN	NaN	NaN	NaN	NaN	NaN	NaN	NaN	NaN	NaN	NaN	NaN	NaN	NaN	NaN	NaN	NaN	NaN	NaN	NaN	NaN	NaN	NaN	NaN	NaN	NaN	NaN	NaN	NaN	NaN	NaN	NaN	NaN	88.8601	94.9805	101.694	109.065	117.168	126.084	135.905	146.732	158.679
'DZA'	NaN	NaN	NaN	NaN	NaN	NaN	NaN	NaN	NaN	NaN	NaN	NaN	NaN	NaN	NaN	NaN	NaN	NaN	NaN	NaN	NaN	NaN	NaN	NaN	NaN	NaN	NaN	NaN	NaN	NaN	NaN	NaN	NaN	NaN	NaN	NaN	NaN	NaN	NaN	NaN	602.742	613.574	624.964	637.01	649.83	663.57	678.407	694.559	712.293
'ECU'	NaN	NaN	NaN	NaN	NaN	NaN	NaN	NaN	NaN	NaN	NaN	NaN	NaN	NaN	NaN	NaN	NaN	NaN	NaN	NaN	NaN	NaN	NaN	NaN	NaN	NaN	NaN	NaN	NaN	NaN	NaN	NaN	NaN	NaN	NaN	NaN	NaN	NaN	NaN	NaN	134.006	145.527	158.259	172.338	187.914	205.156	224.25	245.405	268.853
'EGY'	NaN	NaN	NaN	NaN	NaN	NaN	NaN	NaN	NaN	NaN	NaN	NaN	NaN	NaN	NaN	NaN	NaN	NaN	NaN	NaN	NaN	NaN	NaN	NaN	NaN	NaN	NaN	NaN	NaN	NaN	NaN	NaN	NaN	NaN	NaN	NaN	NaN	NaN	NaN	NaN	1876.47	1909.16	1942.65	1976.97	2012.19	2048.38	2085.62	2124.01	2163.66
'ERI'	NaN	NaN	NaN	NaN	NaN	NaN	NaN	NaN	NaN	NaN	NaN	NaN	NaN	NaN	NaN	NaN	NaN	NaN	NaN	NaN	NaN	NaN	NaN	NaN	NaN	NaN	NaN	NaN	NaN	NaN	NaN	NaN	NaN	NaN	NaN	NaN	NaN	NaN	NaN	NaN	184.532	187.98	191.507	195.113	198.801	202.573	206.433	210.381	214.422
'ESP'	516.539	531.844	558.628	681.067	573.933	577.759	788.201	887.683	1201.43	1702.67	2016.42	2092.94	2284.25	2540.61	2437.3	2406.69	2391.39	2670.7	2777.83	2754.88	3210.2	3068.63	3405.33	3275.24	3256.11	3435.94	3726.74	3948.66	3921.87	4147.62	4610.59	5150.09	5620.71	6164.04	6129.6	6014.82	6363	6412.74	6718.84	7124.42	18131.5	19280.6	20206.2	20600.3	21857.3	22368.3	23784.5	24761.2	25346.7
'EST'	2.45713	3.45583	4.45454	5.45324	6.45195	7.45065	8.45464	9.45863	10.4626	11.0967	14.6635	18.6266	16.8036	17.5962	19.7363	18.8644	59.6052	68.4033	56.9103	77.2014	83.7802	113.107	116.119	108.986	132.289	152.263	189.04	192.924	252.133	258.712	303.495	319.665	336.706	383.233	389.098	423.815	434.674	459.959	479.774	518.137	1059.83	1125.25	1169.28	1293.32	1314.57	1442.79	1466.33	1622.27	1763.36
'ETH'	NaN	NaN	NaN	NaN	NaN	NaN	NaN	NaN	NaN	NaN	NaN	NaN	NaN	NaN	NaN	NaN	NaN	NaN	NaN	NaN	NaN	NaN	NaN	NaN	NaN	NaN	NaN	NaN	NaN	NaN	NaN	NaN	NaN	NaN	NaN	NaN	NaN	NaN	NaN	NaN	3941.63	4011.57	4082.91	4155.71	4230	4305.81	4383.19	4462.17	4542.79
'EU28'	180376	178100	185054	191663	226987	227483	243460	245337	248576	261392	288446	307480	312787	329881	356168	381538	392623	411366	416928	436070	441724	470006	508340	535991	496266	546894	559056	556665	561190	579927	650636	667638	690728	729078	724627	726072	725465	752935	798542	835810	1.1123e+06	1.14945e+06	1.1419e+06	1.1236e+06	1.20633e+06	1.23782e+06	1.29329e+06	1.35051e+06	1.39322e+06
'FIN'	NaN	NaN	NaN	NaN	NaN	NaN	NaN	NaN	NaN	NaN	38.1802	76.3603	76.3603	80.1783	49.6342	64.9063	72.5423	64.9063	91.6324	72.5423	95.4504	118.359	95.4504	91.6324	129.813	87.8144	99.2684	118.359	133.631	80.1783	103.086	103.086	125.995	122.177	148.903	229.081	133.631	133.631	125.995	167.993	2793.44	2907.47	2988.7	3102.36	3248.78	3390.14	3587.88	3956.95	4073.96
'FJI'	NaN	NaN	NaN	NaN	NaN	NaN	NaN	NaN	NaN	NaN	NaN	NaN	NaN	NaN	NaN	NaN	NaN	NaN	NaN	NaN	NaN	NaN	NaN	NaN	NaN	NaN	NaN	NaN	NaN	NaN	NaN	NaN	NaN	NaN	NaN	NaN	NaN	NaN	NaN	NaN	190.789	189.118	187.588	186.197	184.947	183.839	182.875	182.055	181.382
'FRA'	20915.8	21365	22998	27017.8	31147.1	35260.7	36924.9	37616.3	36885.8	37307.7	40655.6	43972.3	46406.1	47113.2	49929.8	52566.8	57106.2	57871.9	59207.9	60711.9	53883.3	53590.3	64958.4	70208.8	66790.6	69579.9	69685.3	68157.9	69540.8	71966.8	81190.2	83147.4	87757.1	92034.8	88401.7	84991.3	84307.6	88804.1	92390.3	94675.6	137085	138889	140756	140659	148512	151467	157341	164905	171322
'G8+Chn'	200913	203667	212892	223025	261492	267201	285174	288170	292102	308776	338193	355619	362803	387660	418126	443827	456825	490265	504568	535753	547260	581580	644081	684870	641018	694824	705044	717637	721046	773211	872508	902313	953087	1.01297e+06	1.02431e+06	1.03152e+06	1.04785e+06	1.09888e+06	1.21765e+06	1.21545e+06	2.19295e+06	2.2678e+06	2.29177e+06	2.28931e+06	2.35137e+06	2.45111e+06	2.51768e+06	2.6083e+06	2.71439e+06
'GAB'	NaN	NaN	NaN	NaN	NaN	NaN	NaN	NaN	NaN	NaN	NaN	NaN	NaN	NaN	NaN	NaN	NaN	NaN	NaN	NaN	NaN	NaN	NaN	NaN	NaN	NaN	NaN	NaN	NaN	NaN	NaN	NaN	NaN	NaN	NaN	NaN	NaN	NaN	NaN	NaN	17.8879	18.4994	19.1552	19.8624	20.6293	21.4662	22.3855	23.4026	24.5359
'GBR'	123284	117301	116885	116240	140074	131165	141153	138626	135863	150843	168881	176018	170410	181224	194985	206627	212905	218579	214401	224945	229761	243378	256402	266125	258613	272993	272521	277428	272477	274157	298772	314043	316711	329547	320866	317038	314161	322219	335014	346937	409159	418442	412802	377743	425912	431486	444171	456503	459802
'GEO'	1.89903	2.67089	3.44275	4.21461	4.98647	5.75834	6.53428	7.31023	8.08617	8.57625	11.3329	14.3958	12.9869	13.5995	15.2535	14.5796	46.0667	52.8664	43.9839	59.6662	64.7507	87.4164	89.7443	84.231	102.241	117.678	146.102	149.104	194.865	199.949	234.56	247.057	260.228	296.187	300.72	327.551	335.944	355.485	370.8	400.449	1308.76	1366.75	1408.35	1511.95	1536.27	1643.43	1669.87	1798.83	1916.51
'GHA'	NaN	NaN	NaN	NaN	NaN	NaN	NaN	NaN	NaN	NaN	NaN	NaN	NaN	NaN	NaN	NaN	NaN	NaN	NaN	NaN	NaN	NaN	NaN	NaN	NaN	NaN	NaN	NaN	NaN	NaN	NaN	NaN	NaN	NaN	NaN	NaN	NaN	NaN	NaN	NaN	673.867	690.035	706.677	723.811	741.454	759.622	778.334	797.609	817.466
'GIN'	NaN	NaN	NaN	NaN	NaN	NaN	NaN	NaN	NaN	NaN	NaN	NaN	NaN	NaN	NaN	NaN	NaN	NaN	NaN	NaN	NaN	NaN	NaN	NaN	NaN	NaN	NaN	NaN	NaN	NaN	NaN	NaN	NaN	NaN	NaN	NaN	NaN	NaN	NaN	NaN	600.807	612.15	623.751	635.615	647.75	660.165	672.865	685.861	699.16
'GMB'	NaN	NaN	NaN	NaN	NaN	NaN	NaN	NaN	NaN	NaN	NaN	NaN	NaN	NaN	NaN	NaN	NaN	NaN	NaN	NaN	NaN	NaN	NaN	NaN	NaN	NaN	NaN	NaN	NaN	NaN	NaN	NaN	NaN	NaN	NaN	NaN	NaN	NaN	NaN	NaN	55.8552	56.8895	57.9466	59.0273	60.1321	61.2617	62.4169	63.5982	64.8066
'GNB'	NaN	NaN	NaN	NaN	NaN	NaN	NaN	NaN	NaN	NaN	NaN	NaN	NaN	NaN	NaN	NaN	NaN	NaN	NaN	NaN	NaN	NaN	NaN	NaN	NaN	NaN	NaN	NaN	NaN	NaN	NaN	NaN	NaN	NaN	NaN	NaN	NaN	NaN	NaN	NaN	64.2824	65.5025	66.7505	68.0271	69.3331	70.6694	72.0368	73.4362	74.8686
'GNQ'	NaN	NaN	NaN	NaN	NaN	NaN	NaN	NaN	NaN	NaN	NaN	NaN	NaN	NaN	NaN	NaN	NaN	NaN	NaN	NaN	NaN	NaN	NaN	NaN	NaN	NaN	NaN	NaN	NaN	NaN	NaN	NaN	NaN	NaN	NaN	NaN	NaN	NaN	NaN	NaN	7.14482	7.36386	7.59133	7.82768	8.07341	8.32911	8.5954	8.873	9.16275
'GRC'	NaN	NaN	NaN	NaN	NaN	NaN	NaN	NaN	NaN	NaN	NaN	NaN	NaN	NaN	NaN	NaN	NaN	184.972	92.4858	213.119	221.162	325.711	193.014	213.119	164.866	180.95	136.718	92.4858	48.2535	4.02112	4.02112	4.02112	4.02112	4.02112	4.02112	4.02112	4.02112	4.02112	4.02112	104.549	4048.77	4302.29	4563.46	4683.91	4869.16	5031.24	5295.3	5488.97	5813.87
'GRD'	NaN	NaN	NaN	NaN	NaN	NaN	NaN	NaN	NaN	NaN	NaN	NaN	NaN	NaN	NaN	NaN	NaN	NaN	NaN	NaN	NaN	NaN	NaN	NaN	NaN	NaN	NaN	NaN	NaN	NaN	NaN	NaN	NaN	NaN	NaN	NaN	NaN	NaN	NaN	NaN	0.930496	0.962331	0.99555	1.03023	1.06646	1.10433	1.14394	1.1854	1.22882
'GTM'	NaN	NaN	NaN	NaN	NaN	NaN	NaN	NaN	NaN	NaN	NaN	NaN	NaN	NaN	NaN	NaN	NaN	NaN	NaN	NaN	NaN	NaN	NaN	NaN	NaN	NaN	NaN	NaN	NaN	NaN	NaN	NaN	NaN	NaN	NaN	NaN	NaN	NaN	NaN	NaN	101.617	109.054	117.194	126.115	135.902	146.649	158.465	171.466	185.785
'GUY'	NaN	NaN	NaN	NaN	NaN	NaN	NaN	NaN	NaN	NaN	NaN	NaN	NaN	NaN	NaN	NaN	NaN	NaN	NaN	NaN	NaN	NaN	NaN	NaN	NaN	NaN	NaN	NaN	NaN	NaN	NaN	NaN	NaN	NaN	NaN	NaN	NaN	NaN	NaN	NaN	56.3042	61.2076	66.6224	72.6069	79.2268	86.5552	94.6741	103.675	113.662
'HKG'	NaN	NaN	NaN	NaN	NaN	NaN	NaN	NaN	NaN	NaN	NaN	NaN	NaN	NaN	NaN	NaN	NaN	NaN	NaN	NaN	NaN	NaN	NaN	NaN	NaN	NaN	NaN	NaN	NaN	NaN	NaN	NaN	NaN	NaN	NaN	NaN	NaN	NaN	NaN	NaN	NaN	NaN	NaN	NaN	NaN	NaN	NaN	NaN	NaN
'HND'	NaN	NaN	NaN	NaN	NaN	NaN	NaN	NaN	NaN	NaN	NaN	NaN	NaN	NaN	NaN	NaN	NaN	NaN	NaN	NaN	NaN	NaN	NaN	NaN	NaN	NaN	NaN	NaN	NaN	NaN	NaN	NaN	NaN	NaN	NaN	NaN	NaN	NaN	NaN	NaN	85.5124	91.2492	97.5102	104.352	111.836	120.034	129.024	138.893	149.739
'HRV'	NaN	NaN	NaN	NaN	NaN	NaN	NaN	NaN	NaN	NaN	NaN	NaN	NaN	NaN	NaN	NaN	NaN	NaN	NaN	NaN	NaN	NaN	NaN	NaN	NaN	NaN	NaN	NaN	NaN	NaN	0	1.61297	3.22594	4.8389	6.45187	8.06484	11.2908	14.5167	17.7426	20.9686	531.415	523.727	515.951	530.23	571.576	563.344	568.008	535.138	576.61
'HTI'	NaN	NaN	NaN	NaN	NaN	NaN	NaN	NaN	NaN	NaN	NaN	NaN	NaN	NaN	NaN	NaN	NaN	NaN	NaN	NaN	NaN	NaN	NaN	NaN	NaN	NaN	NaN	NaN	NaN	NaN	NaN	NaN	NaN	NaN	NaN	NaN	NaN	NaN	NaN	NaN	88.3214	95.2744	102.909	111.301	120.532	130.696	141.896	154.248	167.882
'HUN'	0	254.786	319.331	319.331	404.26	421.245	441.628	506.174	353.303	713.399	839.094	890.051	1073.5	1121.06	1121.06	1165.22	1324.88	1566.08	1674.79	1820.87	1966.94	2439.15	2592.02	2704.12	2371.2	2442.54	2561.44	2676.95	2666.75	2659.96	3071.01	3291.83	3322.4	3781.02	4015.42	4059.58	3798	3787.81	4107.14	4406.09	7053.74	7257.55	7430.7	7617.23	7990.28	8356.1	8802.92	8858.44	9827.07
'IDN'	NaN	NaN	NaN	NaN	NaN	NaN	NaN	NaN	NaN	NaN	NaN	NaN	NaN	NaN	NaN	NaN	NaN	NaN	NaN	NaN	NaN	NaN	NaN	NaN	NaN	NaN	NaN	NaN	NaN	NaN	NaN	NaN	NaN	NaN	NaN	NaN	NaN	NaN	NaN	2.84311	25420	25741.1	26183.1	26680.7	27069.1	27627	28035.9	28569.1	29058.7
'IND'	NaN	NaN	NaN	NaN	NaN	NaN	NaN	NaN	505.143	815.021	823.511	636.735	704.653	781.062	738.613	725.878	819.266	939.538	1059.81	1180.08	1300.35	1420.63	1540.9	1661.17	1781.44	1901.72	2021.99	2142.26	2262.53	2147.92	2402.61	2343.18	2784.65	3107.27	3459.59	3124.25	3506.29	3884.08	4312.82	5072.66	311077	313044	315192	317111	318840	322242	324598	327038	329829
'IRL'	384.819	383.393	381.968	380.543	379.118	377.692	376.267	374.842	373.417	371.991	370.566	369.141	367.716	366.29	364.865	363.44	362.015	360.589	359.164	357.739	356.314	354.888	353.463	352.038	350.612	349.187	347.762	346.337	344.911	343.486	342.061	342.061	337.515	332.969	328.423	323.877	319.331	314.785	310.238	305.692	4988.5	5251.5	5530.48	5826.42	6140.33	6473.31	6826.52	7201.18	7598.6
'IRN'	NaN	NaN	NaN	NaN	NaN	NaN	NaN	NaN	NaN	NaN	NaN	NaN	NaN	NaN	NaN	NaN	NaN	NaN	NaN	NaN	NaN	NaN	NaN	NaN	NaN	NaN	NaN	NaN	NaN	NaN	NaN	NaN	NaN	NaN	NaN	NaN	NaN	NaN	NaN	NaN	8026.31	8050.49	8075.09	8100.15	8125.7	8151.8	8178.48	8205.81	8233.84
'IRQ'	NaN	NaN	NaN	NaN	NaN	NaN	NaN	NaN	NaN	NaN	NaN	NaN	NaN	NaN	NaN	NaN	NaN	NaN	NaN	NaN	NaN	NaN	NaN	NaN	NaN	NaN	NaN	NaN	NaN	NaN	NaN	NaN	NaN	NaN	NaN	NaN	NaN	NaN	NaN	NaN	3290.86	3301.51	3312.28	3323.16	3334.17	3345.32	3356.61	3368.06	3379.69
'ISL'	NaN	NaN	NaN	NaN	NaN	NaN	NaN	NaN	NaN	NaN	NaN	NaN	NaN	NaN	NaN	NaN	NaN	NaN	NaN	NaN	NaN	NaN	NaN	NaN	NaN	NaN	NaN	NaN	NaN	NaN	NaN	NaN	NaN	NaN	NaN	NaN	NaN	NaN	NaN	NaN	197.398	207.267	217.702	228.737	240.408	252.753	265.811	279.627	294.245
'ISR'	NaN	NaN	NaN	NaN	NaN	NaN	NaN	NaN	NaN	NaN	NaN	NaN	NaN	NaN	NaN	NaN	NaN	NaN	NaN	NaN	NaN	NaN	NaN	NaN	NaN	NaN	NaN	NaN	NaN	NaN	NaN	NaN	NaN	NaN	NaN	NaN	NaN	NaN	NaN	NaN	279.322	280.714	282.123	283.551	284.999	286.466	287.955	289.465	290.998
'ITA'	NaN	NaN	NaN	NaN	NaN	NaN	NaN	NaN	NaN	NaN	33.4988	766.285	1402.76	1222.71	1834.06	1453.01	1687.5	1679.13	1938.74	2139.74	3060.95	2638.03	3400.13	3165.64	3425.25	3504.81	4694.02	4346.47	4325.53	4978.76	5791.1	6808.63	7168.74	7595.85	8412.39	9572.28	9517.85	11599	12453.2	12863.5	32551.7	31919.2	32580	32986.6	36755	36475.7	36749	38318.5	39926.5
'JAM'	NaN	NaN	NaN	NaN	NaN	NaN	NaN	NaN	NaN	NaN	NaN	NaN	NaN	NaN	NaN	NaN	NaN	NaN	NaN	NaN	NaN	NaN	NaN	NaN	NaN	NaN	NaN	NaN	NaN	NaN	NaN	NaN	NaN	NaN	NaN	NaN	NaN	NaN	NaN	NaN	42.6957	45.4818	48.5047	51.7886	55.3605	59.2502	63.4912	68.1207	73.1801
'JOR'	NaN	NaN	NaN	NaN	NaN	NaN	NaN	NaN	NaN	NaN	NaN	NaN	NaN	NaN	NaN	NaN	NaN	NaN	NaN	NaN	NaN	NaN	NaN	NaN	NaN	NaN	NaN	NaN	NaN	NaN	NaN	NaN	NaN	NaN	NaN	NaN	NaN	NaN	NaN	NaN	59.4897	60.0218	60.5689	61.1316	61.7106	62.3065	62.9202	63.5524	64.2041
'JPN'	NaN	NaN	NaN	NaN	NaN	NaN	NaN	NaN	NaN	NaN	NaN	NaN	NaN	NaN	NaN	NaN	NaN	NaN	10.2874	17.1457	17.1457	24.0039	30.8622	37.7204	548.661	1347.65	1313.36	1207.05	1738.57	2167.21	2198.07	2259.8	2352.38	2537.56	2767.31	3134.23	3374.26	4186.97	4838.5	5853.53	22248.3	23716	23871	24548.8	27067.4	28431.2	29330.6	30189.2	33947.3
'KAZ'	4.57549	6.4352	8.29491	10.1546	12.0143	13.8741	15.7436	17.6132	19.4827	20.6635	27.3053	34.6851	31.2904	32.7664	36.7515	35.1279	110.992	127.376	105.974	143.759	156.009	210.62	216.229	202.945	246.338	283.533	352.017	359.249	469.504	481.754	565.146	595.256	626.989	713.628	724.55	789.198	809.418	856.501	893.401	964.837	19498.6	19886.2	20239.6	20748	21071.3	21600.3	21941.4	22536.4	23111.6
'KEN'	NaN	NaN	NaN	NaN	NaN	NaN	NaN	NaN	NaN	NaN	NaN	NaN	NaN	NaN	NaN	NaN	NaN	NaN	NaN	NaN	NaN	NaN	NaN	NaN	NaN	NaN	NaN	NaN	NaN	NaN	NaN	NaN	NaN	NaN	NaN	NaN	NaN	NaN	NaN	NaN	1362.54	1392.87	1424.05	1456.09	1489.03	1522.9	1557.72	1593.54	1630.39
'KGZ'	0.414639	0.583169	0.7517	0.920231	1.08876	1.25729	1.42671	1.59614	1.76556	1.87256	2.47446	3.14323	2.83559	2.96935	3.33049	3.18336	10.0583	11.543	9.60357	13.0277	14.1378	19.0868	19.595	18.3912	22.3236	25.6942	31.9004	32.5558	42.5473	43.6575	51.2146	53.9432	56.8189	64.6703	65.6601	71.5185	73.3509	77.6177	80.9616	87.4353	1296.46	1323.47	1347.12	1384.53	1404.86	1443.51	1464.77	1508.66	1550.34
'KHM'	NaN	NaN	NaN	NaN	NaN	NaN	NaN	NaN	NaN	NaN	NaN	NaN	NaN	NaN	NaN	NaN	NaN	NaN	NaN	NaN	NaN	NaN	NaN	NaN	NaN	NaN	NaN	NaN	NaN	NaN	NaN	NaN	NaN	NaN	NaN	NaN	NaN	NaN	NaN	NaN	4926.68	4984.99	5044.04	5103.83	5164.38	5225.69	5287.79	5350.68	5414.37
'KOR'	NaN	NaN	NaN	NaN	NaN	NaN	NaN	NaN	NaN	NaN	NaN	NaN	NaN	NaN	NaN	NaN	NaN	NaN	NaN	NaN	NaN	NaN	NaN	NaN	NaN	NaN	NaN	NaN	NaN	NaN	NaN	NaN	NaN	NaN	NaN	NaN	NaN	NaN	NaN	NaN	8078.76	8103.77	8128.9	8154.14	8179.49	8204.95	8230.53	8256.23	8282.04
'KWT'	NaN	NaN	NaN	NaN	NaN	NaN	NaN	NaN	NaN	NaN	NaN	NaN	NaN	NaN	NaN	NaN	NaN	NaN	NaN	NaN	NaN	NaN	NaN	NaN	NaN	NaN	NaN	NaN	NaN	NaN	NaN	NaN	NaN	NaN	NaN	NaN	NaN	NaN	NaN	NaN	773.322	787.192	801.81	817.23	833.514	850.729	868.945	888.243	908.709
'LAO'	NaN	NaN	NaN	NaN	NaN	NaN	NaN	NaN	NaN	NaN	NaN	NaN	NaN	NaN	NaN	NaN	NaN	NaN	NaN	NaN	NaN	NaN	NaN	NaN	NaN	NaN	NaN	NaN	NaN	NaN	NaN	NaN	NaN	NaN	NaN	NaN	NaN	NaN	NaN	NaN	1595.47	1615.13	1635.06	1655.26	1675.73	1696.48	1717.51	1738.83	1760.44
'LBN'	NaN	NaN	NaN	NaN	NaN	NaN	NaN	NaN	NaN	NaN	NaN	NaN	NaN	NaN	NaN	NaN	NaN	NaN	NaN	NaN	NaN	NaN	NaN	NaN	NaN	NaN	NaN	NaN	NaN	NaN	NaN	NaN	NaN	NaN	NaN	NaN	NaN	NaN	NaN	NaN	114.869	115.379	115.894	116.414	116.939	117.47	118.006	118.548	119.096
'LBR'	NaN	NaN	NaN	NaN	NaN	NaN	NaN	NaN	NaN	NaN	NaN	NaN	NaN	NaN	NaN	NaN	NaN	NaN	NaN	NaN	NaN	NaN	NaN	NaN	NaN	NaN	NaN	NaN	NaN	NaN	NaN	NaN	NaN	NaN	NaN	NaN	NaN	NaN	NaN	NaN	51.8253	53.1029	54.4202	55.7784	57.1791	58.6238	60.1141	61.6516	63.238
'LBY'	NaN	NaN	NaN	NaN	NaN	NaN	NaN	NaN	NaN	NaN	NaN	NaN	NaN	NaN	NaN	NaN	NaN	NaN	NaN	NaN	NaN	NaN	NaN	NaN	NaN	NaN	NaN	NaN	NaN	NaN	NaN	NaN	NaN	NaN	NaN	NaN	NaN	NaN	NaN	NaN	734.659	753.473	773.943	796.389	821.204	848.869	879.971	915.234	955.541
'LCA'	NaN	NaN	NaN	NaN	NaN	NaN	NaN	NaN	NaN	NaN	NaN	NaN	NaN	NaN	NaN	NaN	NaN	NaN	NaN	NaN	NaN	NaN	NaN	NaN	NaN	NaN	NaN	NaN	NaN	NaN	NaN	NaN	NaN	NaN	NaN	NaN	NaN	NaN	NaN	NaN	1.09674	1.14172	1.18948	1.24028	1.29439	1.35213	1.41385	1.47991	1.55077
'LKA'	NaN	NaN	NaN	NaN	NaN	NaN	NaN	NaN	NaN	NaN	NaN	NaN	NaN	NaN	NaN	NaN	NaN	NaN	NaN	NaN	NaN	NaN	NaN	NaN	NaN	NaN	NaN	NaN	NaN	NaN	NaN	NaN	NaN	NaN	NaN	NaN	NaN	NaN	NaN	NaN	5393.7	5441.66	5490.68	5540.8	5592.06	5644.49	5698.14	5753.04	5809.24
'LSO'	NaN	NaN	NaN	NaN	NaN	NaN	NaN	NaN	NaN	NaN	NaN	NaN	NaN	NaN	NaN	NaN	NaN	NaN	NaN	NaN	NaN	NaN	NaN	NaN	NaN	NaN	NaN	NaN	NaN	NaN	NaN	NaN	NaN	NaN	NaN	NaN	NaN	NaN	NaN	NaN	129.585	132.184	134.847	137.575	140.371	143.236	146.172	149.182	152.267
'LTU'	4.90214	6.89462	8.8871	10.8796	12.8721	14.8645	16.8676	18.8706	20.8736	22.1387	29.2547	37.1614	33.5243	35.1056	39.3752	37.6358	118.916	136.469	113.54	154.022	167.147	225.656	231.665	217.433	263.925	303.774	377.148	384.897	503.022	516.148	605.493	637.752	671.751	764.575	776.277	845.539	867.204	917.648	957.182	1033.72	2597.45	2734.4	2828.75	3082.78	3131.81	3394.29	3447.99	3765.91	4054.23
'LUX'	NaN	NaN	NaN	NaN	NaN	NaN	NaN	NaN	NaN	NaN	NaN	NaN	NaN	NaN	NaN	NaN	NaN	NaN	NaN	NaN	NaN	NaN	NaN	NaN	NaN	NaN	NaN	NaN	NaN	NaN	NaN	NaN	NaN	NaN	NaN	NaN	NaN	NaN	NaN	NaN	182.156	191.575	201.526	212.043	223.157	234.903	247.32	260.447	274.326
'LVA'	1.90035	2.67275	3.44516	4.21756	4.98996	5.76236	6.53885	7.31534	8.09182	8.58224	11.3408	14.4059	12.996	13.609	15.2641	14.5898	46.0989	52.9034	44.0146	59.7079	64.7959	87.4775	89.807	84.2898	102.313	117.761	146.205	149.208	195.001	200.089	234.724	247.23	260.41	296.394	300.93	327.78	336.179	355.734	371.059	400.729	1300.54	1357.56	1398.13	1500.65	1523.77	1629.69	1654.75	1782.29	1898.43
'MAR'	NaN	NaN	NaN	NaN	NaN	NaN	NaN	NaN	NaN	NaN	NaN	NaN	NaN	NaN	NaN	NaN	NaN	NaN	NaN	NaN	NaN	NaN	NaN	NaN	NaN	NaN	NaN	NaN	NaN	NaN	NaN	NaN	NaN	NaN	NaN	NaN	NaN	NaN	NaN	NaN	946.641	964.863	983.518	1002.62	1022.19	1042.24	1062.79	1083.86	1105.46
'MDA'	1.04012	1.46288	1.88564	2.30839	2.73115	3.15391	3.5789	4.0039	4.42889	4.69731	6.20716	7.88477	7.11307	7.4486	8.35451	7.98543	25.2313	28.9556	24.0905	32.6799	35.4647	47.879	49.154	46.1343	55.9987	64.4538	80.0221	81.6661	106.73	109.514	128.472	135.316	142.53	162.225	164.708	179.404	184	194.704	203.092	219.331	818.062	851.356	875.7	934.012	948.926	1009.23	1025.34	1097.61	1163.73
'MDG'	NaN	NaN	NaN	NaN	NaN	NaN	NaN	NaN	NaN	NaN	NaN	NaN	NaN	NaN	NaN	NaN	NaN	NaN	NaN	NaN	NaN	NaN	NaN	NaN	NaN	NaN	NaN	NaN	NaN	NaN	NaN	NaN	NaN	NaN	NaN	NaN	NaN	NaN	NaN	NaN	1656.67	1685.38	1714.66	1744.52	1774.96	1806.01	1837.67	1869.97	1902.92
'MDV'	NaN	NaN	NaN	NaN	NaN	NaN	NaN	NaN	NaN	NaN	NaN	NaN	NaN	NaN	NaN	NaN	NaN	NaN	NaN	NaN	NaN	NaN	NaN	NaN	NaN	NaN	NaN	NaN	NaN	NaN	NaN	NaN	NaN	NaN	NaN	NaN	NaN	NaN	NaN	NaN	2.76404	2.83028	2.89894	2.97011	3.0439	3.1204	3.19972	3.28198	3.36728
'MEX'	NaN	NaN	NaN	NaN	NaN	NaN	NaN	NaN	NaN	NaN	NaN	NaN	NaN	NaN	NaN	NaN	NaN	NaN	NaN	NaN	NaN	NaN	NaN	NaN	NaN	NaN	NaN	NaN	NaN	NaN	NaN	NaN	NaN	NaN	NaN	NaN	NaN	NaN	NaN	NaN	1668.22	1766.86	1908.26	1958.94	2072.1	2148.73	2359.58	2609.38	2816.9
'MKD'	NaN	NaN	NaN	NaN	NaN	NaN	NaN	NaN	NaN	NaN	NaN	NaN	NaN	NaN	NaN	NaN	NaN	NaN	NaN	NaN	NaN	NaN	NaN	NaN	NaN	NaN	NaN	NaN	NaN	NaN	0	0.767451	1.5349	2.30235	3.06981	3.83726	5.37216	6.90706	8.44197	9.97687	347.39	347.736	348.056	358.893	382.638	382.828	389.196	377.754	401.736
'MLI'	NaN	NaN	NaN	NaN	NaN	NaN	NaN	NaN	NaN	NaN	NaN	NaN	NaN	NaN	NaN	NaN	NaN	NaN	NaN	NaN	NaN	NaN	NaN	NaN	NaN	NaN	NaN	NaN	NaN	NaN	NaN	NaN	NaN	NaN	NaN	NaN	NaN	NaN	NaN	NaN	915.585	930.024	944.693	959.595	974.733	990.113	1005.74	1021.61	1037.74
'MLT'	NaN	NaN	NaN	NaN	NaN	NaN	NaN	NaN	NaN	NaN	NaN	NaN	NaN	NaN	NaN	NaN	NaN	NaN	NaN	NaN	NaN	NaN	NaN	NaN	NaN	NaN	NaN	NaN	NaN	NaN	NaN	NaN	NaN	NaN	NaN	NaN	NaN	NaN	NaN	NaN	67.2706	69.8658	72.5689	75.3847	78.3179	81.3738	84.5576	87.8751	91.332
'MNG'	NaN	NaN	NaN	NaN	NaN	NaN	NaN	NaN	NaN	NaN	NaN	NaN	NaN	NaN	NaN	NaN	NaN	NaN	NaN	NaN	NaN	NaN	NaN	NaN	NaN	NaN	NaN	NaN	NaN	NaN	NaN	NaN	NaN	NaN	NaN	NaN	NaN	NaN	NaN	NaN	2576.87	2588.97	2601.24	2613.68	2626.3	2639.1	2652.08	2665.26	2678.64
'MOZ'	NaN	NaN	NaN	NaN	NaN	NaN	NaN	NaN	NaN	NaN	NaN	NaN	NaN	NaN	NaN	NaN	NaN	NaN	NaN	NaN	NaN	NaN	NaN	NaN	NaN	NaN	NaN	NaN	NaN	NaN	NaN	NaN	NaN	NaN	NaN	NaN	NaN	NaN	NaN	NaN	1556.9	1593.67	1631.52	1670.48	1710.59	1751.89	1794.42	1838.23	1883.37
'MRT'	NaN	NaN	NaN	NaN	NaN	NaN	NaN	NaN	NaN	NaN	NaN	NaN	NaN	NaN	NaN	NaN	NaN	NaN	NaN	NaN	NaN	NaN	NaN	NaN	NaN	NaN	NaN	NaN	NaN	NaN	NaN	NaN	NaN	NaN	NaN	NaN	NaN	NaN	NaN	NaN	310.622	315.64	320.746	325.941	331.227	336.605	342.078	347.647	353.315
'MUS'	NaN	NaN	NaN	NaN	NaN	NaN	NaN	NaN	NaN	NaN	NaN	NaN	NaN	NaN	NaN	NaN	NaN	NaN	NaN	NaN	NaN	NaN	NaN	NaN	NaN	NaN	NaN	NaN	NaN	NaN	NaN	NaN	NaN	NaN	NaN	NaN	NaN	NaN	NaN	NaN	38.9811	40.2038	41.4708	42.7837	44.1443	45.5543	47.0158	48.5307	50.101
'MWI'	NaN	NaN	NaN	NaN	NaN	NaN	NaN	NaN	NaN	NaN	NaN	NaN	NaN	NaN	NaN	NaN	NaN	NaN	NaN	NaN	NaN	NaN	NaN	NaN	NaN	NaN	NaN	NaN	NaN	NaN	NaN	NaN	NaN	NaN	NaN	NaN	NaN	NaN	NaN	NaN	416.826	426.845	437.162	447.787	458.73	470.004	481.619	493.587	505.922
'MYS'	NaN	NaN	NaN	NaN	NaN	NaN	NaN	NaN	NaN	NaN	NaN	NaN	NaN	NaN	NaN	NaN	NaN	NaN	NaN	NaN	NaN	NaN	NaN	NaN	NaN	NaN	NaN	NaN	NaN	NaN	NaN	NaN	NaN	NaN	NaN	NaN	NaN	NaN	NaN	NaN	1268.23	1294.13	1335.49	1322.31	1370.26	1439.78	1469.98	1460.89	1509.9
'NAM'	NaN	NaN	NaN	NaN	NaN	NaN	NaN	NaN	NaN	NaN	NaN	NaN	NaN	NaN	NaN	NaN	NaN	NaN	NaN	NaN	NaN	NaN	NaN	NaN	NaN	NaN	NaN	NaN	NaN	NaN	NaN	NaN	NaN	NaN	NaN	NaN	NaN	NaN	NaN	NaN	523.483	532.479	541.646	550.989	560.511	570.216	580.109	590.194	600.475
'NER'	NaN	NaN	NaN	NaN	NaN	NaN	NaN	NaN	NaN	NaN	NaN	NaN	NaN	NaN	NaN	NaN	NaN	NaN	NaN	NaN	NaN	NaN	NaN	NaN	NaN	NaN	NaN	NaN	NaN	NaN	NaN	NaN	NaN	NaN	NaN	NaN	NaN	NaN	NaN	NaN	615.199	627.106	639.291	651.764	664.533	677.609	691.001	704.72	718.779
'NGA'	NaN	NaN	NaN	NaN	NaN	NaN	NaN	NaN	NaN	NaN	NaN	NaN	NaN	NaN	NaN	NaN	NaN	NaN	NaN	NaN	NaN	NaN	NaN	NaN	NaN	NaN	NaN	NaN	NaN	NaN	NaN	NaN	NaN	NaN	NaN	NaN	NaN	NaN	NaN	NaN	3239.15	3301.27	3365.09	3430.74	3498.35	3568.07	3640.09	3714.63	3791.94
'NIC'	NaN	NaN	NaN	NaN	NaN	NaN	NaN	NaN	NaN	NaN	NaN	NaN	NaN	NaN	NaN	NaN	NaN	NaN	NaN	NaN	NaN	NaN	NaN	NaN	NaN	NaN	NaN	NaN	NaN	NaN	NaN	NaN	NaN	NaN	NaN	NaN	NaN	NaN	NaN	NaN	92.5418	101.689	111.855	123.156	135.727	149.716	165.288	182.63	201.949
'NLD'	2745.41	2729.38	3293.85	3649.86	5205.38	4070.01	4134.16	3691.55	3245.75	3085.38	4198.3	3855.12	4964.84	3576.09	2979.54	3367.62	3691.55	3537.61	3710.8	3826.26	4326.59	4358.66	4666.56	4499.78	4150.19	4743.53	5436.3	5522.9	5853.25	6311.88	6978.99	7027.1	7116.91	7886.65	7893.06	8245.86	8419.05	8566.59	9506.31	9288.22	16809.4	18552.1	18377.4	18855.5	19368.2	19769.2	20944.8	21914.8	22228.2
'NOR'	168.279	181.564	181.564	199.278	283.417	309.987	367.556	367.556	323.272	394.127	402.983	518.122	447.267	438.411	580.119	571.262	628.831	748.398	766.111	668.687	761.683	739.541	792.682	797.11	987.531	1239.95	1093.81	1474.65	1315.23	1381.66	1510.08	1563.22	1709.36	1842.21	1886.49	2156.63	2107.91	2032.63	2351.48	2683.6	3789.62	4255.2	4378.49	4438.67	5042.62	5300.43	5455.88	5850.18	5934.45
'NPL'	NaN	NaN	NaN	NaN	NaN	NaN	NaN	NaN	NaN	NaN	NaN	NaN	NaN	NaN	NaN	NaN	NaN	NaN	NaN	NaN	NaN	NaN	NaN	NaN	NaN	NaN	NaN	NaN	NaN	NaN	NaN	NaN	NaN	NaN	NaN	NaN	NaN	NaN	NaN	NaN	14181.3	14249.4	14318.1	14387.2	14456.9	14527.1	14597.9	14669.3	14741.2
'NZL'	NaN	NaN	NaN	NaN	NaN	NaN	NaN	NaN	NaN	NaN	NaN	NaN	NaN	NaN	NaN	NaN	NaN	NaN	NaN	NaN	NaN	NaN	NaN	NaN	NaN	NaN	NaN	NaN	401.301	570.923	740.545	831.561	934.989	1046.69	1195.63	1274.23	1332.15	1398.35	1539.01	1481.09	12536.6	12384.8	12172.4	11998.7	11859.4	11667.5	11629.9	11551.8	11524.4
'OMN'	NaN	NaN	NaN	NaN	NaN	NaN	NaN	NaN	NaN	NaN	NaN	NaN	NaN	NaN	NaN	NaN	NaN	NaN	NaN	NaN	NaN	NaN	NaN	NaN	NaN	NaN	NaN	NaN	NaN	NaN	NaN	NaN	NaN	NaN	NaN	NaN	NaN	NaN	NaN	NaN	438.729	440.451	442.227	444.06	445.958	447.926	449.971	452.1	454.322
'PAK'	NaN	NaN	NaN	NaN	NaN	NaN	NaN	NaN	NaN	NaN	NaN	NaN	NaN	NaN	NaN	NaN	NaN	NaN	NaN	NaN	NaN	NaN	NaN	NaN	NaN	NaN	NaN	NaN	NaN	NaN	NaN	NaN	NaN	NaN	NaN	NaN	NaN	NaN	NaN	NaN	44638	44860.8	45086	45313.8	45544.3	45777.5	46013.8	46253.2	46496
'PAN'	NaN	NaN	NaN	NaN	NaN	NaN	NaN	NaN	NaN	NaN	NaN	NaN	NaN	NaN	NaN	NaN	NaN	NaN	NaN	NaN	NaN	NaN	NaN	NaN	NaN	NaN	NaN	NaN	NaN	NaN	NaN	NaN	NaN	NaN	NaN	NaN	NaN	NaN	NaN	NaN	48.6762	52.4394	56.5963	61.1921	66.2774	71.9085	78.1486	85.0683	92.7465
'PER'	NaN	NaN	NaN	NaN	NaN	NaN	NaN	NaN	NaN	NaN	NaN	NaN	NaN	NaN	NaN	NaN	NaN	NaN	NaN	NaN	NaN	NaN	NaN	NaN	NaN	NaN	NaN	NaN	NaN	NaN	NaN	NaN	NaN	NaN	3.5646	3.5646	7.12919	7.12919	7.12919	7.12919	305.416	366.699	412.881	426.45	454.092	492.63	535.369	582.792	681.78
'PHL'	NaN	NaN	NaN	NaN	NaN	NaN	NaN	NaN	NaN	NaN	NaN	NaN	NaN	NaN	NaN	NaN	NaN	NaN	NaN	NaN	NaN	NaN	NaN	NaN	NaN	NaN	NaN	NaN	NaN	NaN	NaN	NaN	NaN	NaN	NaN	NaN	NaN	NaN	NaN	NaN	9356.36	9469.72	9584.59	9700.98	9818.92	9938.45	10059.6	10182.3	10306.8
'PNG'	NaN	NaN	NaN	NaN	NaN	NaN	NaN	NaN	NaN	NaN	NaN	NaN	NaN	NaN	NaN	NaN	NaN	NaN	NaN	NaN	NaN	NaN	NaN	NaN	NaN	NaN	NaN	NaN	NaN	NaN	NaN	NaN	NaN	NaN	NaN	NaN	NaN	NaN	NaN	NaN	200.04	201.063	202.302	203.763	205.451	207.373	209.536	211.946	214.611
'POL'	4218.16	4556	5439.21	5685.35	6293.46	7403.5	8320.49	8846.55	10149.6	9367.79	9860.07	10101.4	11597.5	13243.3	14778	16361.1	16008.7	17509.7	19913.2	20564.7	21949.9	24990.4	27176.7	29440.3	32268.4	31689.3	32389.1	30473.1	32051.3	34889.1	34705.7	34551.3	35888.2	39421	41100.5	42939.3	44034.9	44358.3	49396.9	53368.9	62467.6	66959.5	63923.5	66805.3	67747.4	71518	76398.7	79488.5	85729.5
'PRI'	NaN	NaN	NaN	NaN	NaN	NaN	NaN	NaN	NaN	NaN	NaN	NaN	NaN	NaN	NaN	NaN	NaN	NaN	NaN	NaN	NaN	NaN	NaN	NaN	NaN	NaN	NaN	NaN	NaN	NaN	NaN	NaN	NaN	NaN	NaN	NaN	NaN	NaN	NaN	NaN	NaN	NaN	NaN	NaN	NaN	NaN	NaN	NaN	NaN
'PRT'	NaN	NaN	NaN	NaN	NaN	NaN	NaN	NaN	NaN	NaN	NaN	NaN	NaN	NaN	NaN	NaN	NaN	NaN	NaN	NaN	26.991	44.985	638.787	890.703	652.283	1435.02	1408.03	823.226	787.238	868.211	1079.64	1093.14	1331.56	1399.03	1475.51	1367.54	1511.5	1556.48	1677.94	1929.86	4923.68	5113.73	5174.77	5080.17	5536.55	5577.12	5764.62	6027.5	6514.67
'PRY'	NaN	NaN	NaN	NaN	NaN	NaN	NaN	NaN	NaN	NaN	NaN	NaN	NaN	NaN	NaN	NaN	NaN	NaN	NaN	NaN	NaN	NaN	NaN	NaN	NaN	NaN	NaN	NaN	NaN	NaN	NaN	NaN	NaN	NaN	NaN	NaN	NaN	NaN	NaN	NaN	170.859	189.387	210.044	233.08	258.775	287.444	319.436	355.146	395.014
'ROU'	NaN	NaN	NaN	NaN	NaN	NaN	NaN	0	3.87124	3.87124	3.87124	7.74248	11.6137	11.6137	15.485	15.485	19.3562	23.2274	27.0987	27.0987	38.7124	42.5836	42.5836	46.4549	46.4549	50.3261	50.3261	50.3261	50.3261	50.3261	50.3261	54.1973	236.146	429.708	499.39	476.162	511.004	557.458	665.853	681.338	7344.06	7600.79	7469.62	7507.74	7366.48	7374.67	7396.61	7575.34	8011.34
'RUS'	75.4611	106.132	136.804	167.475	198.146	228.818	259.651	290.485	321.318	340.792	450.333	572.044	516.057	540.399	606.123	579.347	1830.54	2100.74	1747.78	2370.94	2572.98	3473.65	3566.15	3347.07	4062.73	4676.16	5805.64	5924.92	7743.28	7945.33	9320.67	9817.25	10340.6	11769.5	11949.6	13015.8	13349.3	14125.8	14734.4	15912.6	81272.6	84077.3	86250.7	90908.1	92438.3	97284.6	98950.2	104719	110070
'RWA'	NaN	NaN	NaN	NaN	NaN	NaN	NaN	NaN	NaN	NaN	NaN	NaN	NaN	NaN	NaN	NaN	NaN	NaN	NaN	NaN	NaN	NaN	NaN	NaN	NaN	NaN	NaN	NaN	NaN	NaN	NaN	NaN	NaN	NaN	NaN	NaN	NaN	NaN	NaN	NaN	152.715	157.037	161.504	166.122	170.896	175.833	180.937	186.215	191.674
'RotW'	205.242	233.551	248.574	281.312	380.475	422.069	494.741	509.844	1132.08	1580.86	2048.72	2404.51	2253.28	2379.83	2472.46	2868.48	3974.47	4561.13	4400.34	4691.14	5010.17	5897.64	6341.53	6488.04	7120.61	7926.62	8707.05	9497.31	10468.1	11111.6	13379	13175.9	14527.2	16431.5	17324.5	18338.6	18885.3	21018.8	22686.6	25385.8	745245	753258	761011	770506	779826	792041	801746	813602	827806
'SAU'	NaN	NaN	NaN	NaN	NaN	NaN	NaN	NaN	NaN	NaN	NaN	NaN	NaN	NaN	NaN	NaN	NaN	NaN	NaN	NaN	NaN	NaN	NaN	NaN	NaN	NaN	NaN	NaN	NaN	NaN	NaN	NaN	NaN	NaN	NaN	NaN	NaN	NaN	NaN	NaN	4669.95	4690.17	4710.54	4731.07	4751.75	4772.6	4793.63	4814.83	4836.22
'SDN'	NaN	NaN	NaN	NaN	NaN	NaN	NaN	NaN	NaN	NaN	NaN	NaN	NaN	NaN	NaN	NaN	NaN	NaN	NaN	NaN	NaN	NaN	NaN	NaN	NaN	NaN	NaN	NaN	NaN	NaN	NaN	NaN	NaN	NaN	NaN	NaN	NaN	NaN	NaN	NaN	4185.9	4274.63	4365.67	4459.08	4554.94	4653.33	4754.32	4857.99	4964.44
'SEN'	NaN	NaN	NaN	NaN	NaN	NaN	NaN	NaN	NaN	NaN	NaN	NaN	NaN	NaN	NaN	NaN	NaN	NaN	NaN	NaN	NaN	NaN	NaN	NaN	NaN	NaN	NaN	NaN	NaN	NaN	NaN	NaN	NaN	NaN	NaN	NaN	NaN	NaN	NaN	NaN	399.757	406.465	413.308	420.289	427.41	434.677	442.093	449.661	457.386
'SGP'	NaN	NaN	NaN	NaN	NaN	NaN	NaN	NaN	NaN	NaN	NaN	NaN	NaN	NaN	NaN	NaN	NaN	NaN	NaN	NaN	NaN	NaN	NaN	NaN	NaN	NaN	NaN	NaN	NaN	NaN	NaN	NaN	NaN	NaN	NaN	NaN	NaN	NaN	NaN	NaN	160.332	165.629	171.128	176.836	182.762	188.915	195.303	201.937	208.826
'SLB'	NaN	NaN	NaN	NaN	NaN	NaN	NaN	NaN	NaN	NaN	NaN	NaN	NaN	NaN	NaN	NaN	NaN	NaN	NaN	NaN	NaN	NaN	NaN	NaN	NaN	NaN	NaN	NaN	NaN	NaN	NaN	NaN	NaN	NaN	NaN	NaN	NaN	NaN	NaN	NaN	679.28	672.64	666.512	660.899	655.801	651.221	647.162	643.628	640.623
'SLE'	NaN	NaN	NaN	NaN	NaN	NaN	NaN	NaN	NaN	NaN	NaN	NaN	NaN	NaN	NaN	NaN	NaN	NaN	NaN	NaN	NaN	NaN	NaN	NaN	NaN	NaN	NaN	NaN	NaN	NaN	NaN	NaN	NaN	NaN	NaN	NaN	NaN	NaN	NaN	NaN	254.478	260.18	266.043	272.072	278.272	284.651	291.213	297.965	304.913
'SLV'	NaN	NaN	NaN	NaN	NaN	NaN	NaN	NaN	NaN	NaN	NaN	NaN	NaN	NaN	NaN	NaN	NaN	NaN	NaN	NaN	NaN	NaN	NaN	NaN	NaN	NaN	NaN	NaN	NaN	NaN	NaN	NaN	NaN	NaN	NaN	NaN	NaN	NaN	NaN	NaN	84.9035	90.6971	97.0142	103.911	111.448	119.697	128.733	138.643	149.523
'SOM'	NaN	NaN	NaN	NaN	NaN	NaN	NaN	NaN	NaN	NaN	NaN	NaN	NaN	NaN	NaN	NaN	NaN	NaN	NaN	NaN	NaN	NaN	NaN	NaN	NaN	NaN	NaN	NaN	NaN	NaN	NaN	NaN	NaN	NaN	NaN	NaN	NaN	NaN	NaN	NaN	NaN	NaN	NaN	NaN	NaN	NaN	NaN	NaN	NaN
'SRB'	NaN	NaN	NaN	NaN	NaN	NaN	NaN	NaN	NaN	NaN	NaN	NaN	NaN	NaN	NaN	NaN	NaN	NaN	NaN	NaN	NaN	NaN	NaN	NaN	NaN	NaN	NaN	NaN	NaN	NaN	0	1.91211	3.82423	5.73634	7.64846	9.56057	13.3848	17.209	21.0333	24.8575	28.6817	33.462	37.0472	65.7289	125.483	125.483	139.823	108.752	164.92
'STP'	NaN	NaN	NaN	NaN	NaN	NaN	NaN	NaN	NaN	NaN	NaN	NaN	NaN	NaN	NaN	NaN	NaN	NaN	NaN	NaN	NaN	NaN	NaN	NaN	NaN	NaN	NaN	NaN	NaN	NaN	NaN	NaN	NaN	NaN	NaN	NaN	NaN	NaN	NaN	NaN	2.18549	2.25185	2.32058	2.39176	2.46548	2.54186	2.62098	2.70295	2.78788
'SUR'	NaN	NaN	NaN	NaN	NaN	NaN	NaN	NaN	NaN	NaN	NaN	NaN	NaN	NaN	NaN	NaN	NaN	NaN	NaN	NaN	NaN	NaN	NaN	NaN	NaN	NaN	NaN	NaN	NaN	NaN	NaN	NaN	NaN	NaN	NaN	NaN	NaN	NaN	NaN	NaN	23.6876	25.3103	27.0767	29.0016	31.1014	33.3946	35.9015	38.6448	41.6497
'SVK'	NaN	NaN	NaN	NaN	NaN	NaN	NaN	NaN	NaN	NaN	58.078	190.942	324.601	458.26	591.919	725.578	859.237	992.1	1125.76	1259.42	1393.08	1526.74	1659.6	1793.26	1926.92	2060.58	3561.85	3742.45	3923.05	4215.83	4466.44	4717.05	4823.66	5152.24	5321.7	5587.43	5873.84	6169.8	6612.94	7001.19	8210.95	8466.63	8566.07	8724.04	8910.24	9208.18	9405.38	9905.17	10101.3
'SVN'	NaN	NaN	NaN	NaN	NaN	NaN	NaN	NaN	NaN	NaN	NaN	NaN	NaN	NaN	NaN	NaN	NaN	NaN	NaN	NaN	NaN	NaN	NaN	NaN	NaN	NaN	NaN	NaN	NaN	NaN	0	0.805472	1.61094	2.41642	3.22189	4.02736	5.6383	7.24925	8.86019	10.4711	312.023	305.364	298.75	303.232	321.308	314.697	314.595	295.811	314.21
'SWE'	184.154	197.548	197.548	207.592	308.04	287.951	435.274	559.16	468.757	689.742	686.394	883.942	900.683	900.683	947.559	987.738	1017.87	947.559	1118.32	994.434	1225.46	1309.17	1563.64	1587.08	1710.96	2079.27	2219.9	2350.48	1992.22	2022.35	2584.86	2514.55	2876.16	2939.78	3244.47	3498.94	3428.62	3475.5	3880.64	4530.2	7308.41	7744.35	7856.18	8029.39	8743.22	8963.58	9320.44	10142.5	10740.6
'SWZ'	NaN	NaN	NaN	NaN	NaN	NaN	NaN	NaN	NaN	NaN	NaN	NaN	NaN	NaN	NaN	NaN	NaN	NaN	NaN	NaN	NaN	NaN	NaN	NaN	NaN	NaN	NaN	NaN	NaN	NaN	NaN	NaN	NaN	NaN	NaN	NaN	NaN	NaN	NaN	NaN	98.4306	100.091	101.784	103.512	105.277	107.079	108.921	110.806	112.734
'SYR'	NaN	NaN	NaN	NaN	NaN	NaN	NaN	NaN	NaN	NaN	NaN	NaN	NaN	NaN	NaN	NaN	NaN	NaN	NaN	NaN	NaN	NaN	NaN	NaN	NaN	NaN	NaN	NaN	NaN	NaN	NaN	NaN	NaN	NaN	NaN	NaN	NaN	NaN	NaN	NaN	567.413	569.201	571.004	572.823	574.658	576.511	578.381	580.271	582.182
'TCD'	NaN	NaN	NaN	NaN	NaN	NaN	NaN	NaN	NaN	NaN	NaN	NaN	NaN	NaN	NaN	NaN	NaN	NaN	NaN	NaN	NaN	NaN	NaN	NaN	NaN	NaN	NaN	NaN	NaN	NaN	NaN	NaN	NaN	NaN	NaN	NaN	NaN	NaN	NaN	NaN	1012.84	1030.25	1047.98	1066.06	1084.48	1103.25	1122.39	1141.9	1161.79
'TGO'	NaN	NaN	NaN	NaN	NaN	NaN	NaN	NaN	NaN	NaN	NaN	NaN	NaN	NaN	NaN	NaN	NaN	NaN	NaN	NaN	NaN	NaN	NaN	NaN	NaN	NaN	NaN	NaN	NaN	NaN	NaN	NaN	NaN	NaN	NaN	NaN	NaN	NaN	NaN	NaN	237.847	243.487	249.291	255.264	261.411	267.739	274.253	280.96	287.866
'THA'	NaN	NaN	NaN	NaN	NaN	NaN	NaN	NaN	NaN	NaN	NaN	NaN	NaN	NaN	NaN	NaN	NaN	NaN	NaN	NaN	NaN	NaN	NaN	NaN	NaN	NaN	NaN	NaN	NaN	NaN	NaN	NaN	NaN	NaN	NaN	NaN	NaN	NaN	NaN	NaN	17763.2	17969.3	18177.8	18388.8	18602.3	18818.3	19036.9	19258.1	19481.9
'TJK'	0.128829	0.181191	0.233554	0.285916	0.338279	0.390642	0.443281	0.495921	0.548561	0.581807	0.768816	0.976604	0.881022	0.922579	1.03478	0.989072	3.12513	3.58642	2.98384	4.04771	4.39264	5.93027	6.08819	5.71417	6.93597	7.98322	9.91149	10.1151	13.2195	13.5644	15.9124	16.7602	17.6537	20.0931	20.4006	22.2209	22.7902	24.1159	25.1548	27.1662	861.751	876.782	890.891	909.4	922.733	941.894	955.795	976.874	997.421
'TKM'	0.832795	1.17129	1.50978	1.84827	2.18676	2.52525	2.86553	3.20581	3.54609	3.76101	4.9699	6.31312	5.69524	5.96388	6.68922	6.39371	20.202	23.1839	19.2886	26.1659	28.3956	38.3354	39.3563	36.9385	44.8366	51.6064	64.0715	65.3878	85.4555	87.6852	102.864	108.344	114.12	129.889	131.877	143.644	147.324	155.894	162.61	175.612	1199.28	1240.57	1275.58	1338.77	1368.28	1435.3	1468.23	1547.53	1623.45
'TLS'	NaN	NaN	NaN	NaN	NaN	NaN	NaN	NaN	NaN	NaN	NaN	NaN	NaN	NaN	NaN	NaN	NaN	NaN	NaN	NaN	NaN	NaN	NaN	NaN	NaN	NaN	NaN	NaN	NaN	NaN	NaN	NaN	NaN	NaN	NaN	NaN	NaN	NaN	NaN	NaN	23.3004	23.8754	24.4681	25.079	25.7089	26.3583	27.028	27.7188	28.4314
'TON'	NaN	NaN	NaN	NaN	NaN	NaN	NaN	NaN	NaN	NaN	NaN	NaN	NaN	NaN	NaN	NaN	NaN	NaN	NaN	NaN	NaN	NaN	NaN	NaN	NaN	NaN	NaN	NaN	NaN	NaN	NaN	NaN	NaN	NaN	NaN	NaN	NaN	NaN	NaN	NaN	8.95564	8.96477	8.98108	9.00466	9.03562	9.07407	9.12014	9.17395	9.23564
'TTO'	NaN	NaN	NaN	NaN	NaN	NaN	NaN	NaN	NaN	NaN	NaN	NaN	NaN	NaN	NaN	NaN	NaN	NaN	NaN	NaN	NaN	NaN	NaN	NaN	NaN	NaN	NaN	NaN	NaN	NaN	NaN	NaN	NaN	NaN	NaN	NaN	NaN	NaN	NaN	NaN	32.7864	34.0085	35.3149	36.714	38.2154	39.8295	41.568	43.4439	45.4718
'TUN'	NaN	NaN	NaN	NaN	NaN	NaN	NaN	NaN	NaN	NaN	NaN	NaN	NaN	NaN	NaN	NaN	NaN	NaN	NaN	NaN	NaN	NaN	NaN	NaN	NaN	NaN	NaN	NaN	NaN	NaN	NaN	NaN	NaN	NaN	NaN	NaN	NaN	NaN	NaN	NaN	272.867	277.909	283.077	288.379	293.825	299.422	305.184	311.124	317.259
'TUR'	NaN	NaN	NaN	NaN	NaN	NaN	NaN	NaN	NaN	NaN	NaN	NaN	NaN	NaN	NaN	141.649	196.926	214.201	165.833	252.204	148.559	186.562	231.475	224.565	241.839	331.666	259.114	421.492	307.482	117.465	131.284	172.742	145.104	152.013	165.833	183.107	127.829	231.475	252.204	380.033	5199.27	5248.44	5270.08	5298.75	5282.62	5280.44	5361.31	5255.75	5468.18
'TZA'	NaN	NaN	NaN	NaN	NaN	NaN	NaN	NaN	NaN	NaN	NaN	NaN	NaN	NaN	NaN	NaN	NaN	NaN	NaN	NaN	NaN	NaN	NaN	NaN	NaN	NaN	NaN	NaN	NaN	NaN	NaN	NaN	NaN	NaN	NaN	NaN	NaN	NaN	NaN	NaN	3068.74	3135.39	3203.82	3274.08	3346.22	3420.32	3496.43	3574.62	3654.95
'UGA'	NaN	NaN	NaN	NaN	NaN	NaN	NaN	NaN	NaN	NaN	NaN	NaN	NaN	NaN	NaN	NaN	NaN	NaN	NaN	NaN	NaN	NaN	NaN	NaN	NaN	NaN	NaN	NaN	NaN	NaN	NaN	NaN	NaN	NaN	NaN	NaN	NaN	NaN	NaN	NaN	1081.17	1099.63	1118.43	1137.59	1157.11	1177	1197.27	1217.93	1238.98
'UKR'	20.4247	28.7263	37.028	45.3296	53.6312	61.9329	70.2784	78.624	86.9696	92.2404	121.889	154.832	139.678	146.267	164.056	156.809	495.463	568.596	473.062	641.73	696.415	940.194	965.23	905.933	1099.64	1265.67	1571.38	1603.67	2095.83	2150.52	2522.78	2657.18	2798.84	3185.59	3234.35	3522.93	3613.19	3823.37	3988.08	4306.97	27714.7	28552	29218.8	30558.2	31051.5	32442.4	32972.5	34613	36140.5
'URY'	NaN	NaN	NaN	NaN	NaN	NaN	NaN	NaN	NaN	NaN	NaN	NaN	NaN	NaN	NaN	NaN	NaN	NaN	NaN	NaN	NaN	NaN	NaN	NaN	NaN	NaN	NaN	NaN	NaN	NaN	NaN	NaN	NaN	NaN	NaN	NaN	NaN	NaN	NaN	NaN	271.8	301.321	334.247	370.978	411.962	457.697	508.742	565.723	629.337
'USA'	20398.7	25387	27611.1	31085.2	34174.1	39328.5	41261.9	42311.6	42923.4	46707.1	48889.7	47077.1	48901	56487.3	60452.2	60622.1	61045.1	75096.1	84872.5	96563.4	101639	106174	130171	143777	138407	139902	136885	151680	148308	180839	204765	216626	242598	261652	275779	280492	296261	316788	385317	345811	672066	702582	730538	738707	713378	774764	780748	805991	857884
'UZB'	2.72587	3.83381	4.94174	6.04968	7.15761	8.26555	9.37935	10.4931	11.6069	12.3104	16.2673	20.6639	18.6414	19.5208	21.8949	20.9277	66.1244	75.8848	63.1347	85.6452	92.9435	125.478	128.819	120.906	146.757	168.916	209.716	214.025	279.71	287.008	336.689	354.627	373.532	425.148	431.655	470.169	482.216	510.266	532.249	574.807	3381.51	3492.24	3580.59	3759.11	3825.16	4011.52	4083.57	4304.45	4510.96
'VCT'	NaN	NaN	NaN	NaN	NaN	NaN	NaN	NaN	NaN	NaN	NaN	NaN	NaN	NaN	NaN	NaN	NaN	NaN	NaN	NaN	NaN	NaN	NaN	NaN	NaN	NaN	NaN	NaN	NaN	NaN	NaN	NaN	NaN	NaN	NaN	NaN	NaN	NaN	NaN	NaN	0.829777	0.883472	0.942112	1.00624	1.07647	1.15347	1.238	1.33092	1.43319
'VEN'	NaN	NaN	NaN	NaN	NaN	NaN	NaN	NaN	NaN	NaN	NaN	NaN	NaN	NaN	NaN	NaN	NaN	NaN	NaN	NaN	NaN	NaN	NaN	NaN	NaN	NaN	NaN	NaN	NaN	NaN	NaN	NaN	NaN	NaN	NaN	NaN	NaN	NaN	NaN	NaN	699.772	730.875	765.462	803.941	846.768	894.455	947.571	1006.76	1072.72
'VNM'	NaN	NaN	NaN	NaN	NaN	NaN	NaN	NaN	NaN	NaN	NaN	NaN	NaN	NaN	NaN	NaN	NaN	NaN	NaN	NaN	NaN	NaN	NaN	NaN	NaN	NaN	NaN	NaN	NaN	NaN	NaN	NaN	NaN	NaN	NaN	NaN	NaN	NaN	NaN	NaN	12363.6	12513.7	12665.9	13098.5	13022.7	13096.5	13366.3	13624.2	13865.6
'VUT'	NaN	NaN	NaN	NaN	NaN	NaN	NaN	NaN	NaN	NaN	NaN	NaN	NaN	NaN	NaN	NaN	NaN	NaN	NaN	NaN	NaN	NaN	NaN	NaN	NaN	NaN	NaN	NaN	NaN	NaN	NaN	NaN	NaN	NaN	NaN	NaN	NaN	NaN	NaN	NaN	62.0171	61.1274	60.2766	59.4648	58.6917	57.9572	57.2613	56.6039	55.9851
'WSM'	NaN	NaN	NaN	NaN	NaN	NaN	NaN	NaN	NaN	NaN	NaN	NaN	NaN	NaN	NaN	NaN	NaN	NaN	NaN	NaN	NaN	NaN	NaN	NaN	NaN	NaN	NaN	NaN	NaN	NaN	NaN	NaN	NaN	NaN	NaN	NaN	NaN	NaN	NaN	NaN	24.9644	24.5723	24.1947	23.8314	23.4824	23.1474	22.8265	22.5195	22.2264
'YEM'	NaN	NaN	NaN	NaN	NaN	NaN	NaN	NaN	NaN	NaN	NaN	NaN	NaN	NaN	NaN	NaN	NaN	NaN	NaN	NaN	NaN	NaN	NaN	NaN	NaN	NaN	NaN	NaN	NaN	NaN	NaN	NaN	NaN	NaN	NaN	NaN	NaN	NaN	NaN	NaN	578.259	579.762	581.273	582.791	584.317	585.851	587.393	588.944	590.504
'ZAF'	NaN	NaN	NaN	NaN	NaN	NaN	NaN	NaN	NaN	NaN	NaN	NaN	NaN	NaN	NaN	NaN	NaN	NaN	NaN	NaN	NaN	NaN	NaN	NaN	NaN	NaN	NaN	NaN	NaN	NaN	NaN	NaN	NaN	NaN	29.4561	49.0934	63.8215	63.8215	108.006	176.736	3276.93	3325.85	3621.36	5439.97	6341.79	7608.28	8895.88	9649.98	11412.3
'ZMB'	NaN	NaN	NaN	NaN	NaN	NaN	NaN	NaN	NaN	NaN	NaN	NaN	NaN	NaN	NaN	NaN	NaN	NaN	NaN	NaN	NaN	NaN	NaN	NaN	NaN	NaN	NaN	NaN	NaN	NaN	NaN	NaN	NaN	NaN	NaN	NaN	NaN	NaN	NaN	NaN	4025.53	4110.71	4198.1	4287.76	4379.77	4474.2	4571.13	4670.65	4772.84
'ZWE'	NaN	NaN	NaN	NaN	NaN	NaN	NaN	NaN	NaN	NaN	NaN	NaN	NaN	NaN	NaN	NaN	NaN	NaN	NaN	NaN	NaN	NaN	NaN	NaN	NaN	NaN	NaN	NaN	NaN	NaN	NaN	NaN	NaN	NaN	NaN	NaN	NaN	NaN	NaN	NaN	1038.04	1057.61	1077.63	1098.12	1119.09	1140.56	1162.55	1185.07	1208.16
[truncated: 202 more columns]

## Sheet: CBDR-RC hybrid 2°C-scenario %
National GHG emissions allocations under the CBDR-RC hybrid 2°C-scenario [in % of 2010 levels]
	1850	1851	1852	1853	1854	1855	1856	1857	1858	1859	1860	1861	1862	1863	1864	1865	1866	1867	1868	1869	1870	1871	1872	1873	1874	1875	1876	1877	1878	1879	1880	1881	1882	1883	1884	1885	1886	1887	1888	1889	1890	1891	1892	1893	1894	1895	1896	1897	1898
'ARG'	NaN	NaN	NaN	NaN	NaN	NaN	NaN	NaN	NaN	NaN	NaN	NaN	NaN	NaN	NaN	NaN	NaN	NaN	NaN	NaN	NaN	NaN	NaN	NaN	NaN	NaN	NaN	NaN	NaN	NaN	NaN	NaN	NaN	NaN	NaN	NaN	NaN	0.303148	0.248868	0.490567	0.873051	0.797932	0.973898	1.07794	1.26438	1.4111	1.50155	1.5275	1.70101
'ARM'	0.00117354	0.00165052	0.00212751	0.0026045	0.00308148	0.00355847	0.00403798	0.00451749	0.004997	0.00529985	0.00700337	0.00889617	0.00802549	0.00840405	0.00942616	0.00900974	0.0284678	0.0326698	0.0271807	0.0368718	0.0400139	0.0540206	0.0554591	0.0520521	0.0631818	0.0727215	0.0902867	0.0921417	0.12042	0.123562	0.144951	0.152673	0.160813	0.183034	0.185835	0.202416	0.207603	0.219679	0.229143	0.247465	2.59839	2.66315	2.71853	2.81301	2.85933	2.95772	3.00718	3.121	3.22892
'AUS'	NaN	0	0	0	0	0	0	0	0	0	0.0551849	0.10093	0.0704334	0.0791468	0.0530066	0.0835035	0.137962	0.177173	0.145224	0.127071	0.119083	0.137236	0.140141	0.17209	0.176447	0.164103	0.184434	0.2113	0.191695	0.288269	0.437123	0.349989	0.398639	0.48069	0.509735	0.575811	0.572181	0.601225	0.699251	0.67892	6.90351	6.88663	6.81032	6.67238	6.6536	6.60584	6.4986	6.50615	6.55008
'AUT'	2.82129	2.83017	3.40776	3.90982	3.85206	4.4874	5.13164	5.90916	8.78376	7.1132	7.45531	7.73522	7.70412	7.12653	6.15352	6.49119	4.35856	5.95803	7.36201	7.86407	8.93038	12.2982	12.1338	13.009	11.0986	9.53018	9.81009	8.83263	8.77932	10.7476	28.675	12.507	12.8535	14.2619	13.8976	14.6085	13.7866	14.8618	14.493	15.6126	19.7947	22.2926	21.9037	26.0306	26.7655	29.7115	31.0751	33.4161	35.4203
'AZE'	0.00109716	0.00154311	0.00198905	0.00243499	0.00288094	0.00332688	0.00377519	0.00422349	0.00467179	0.00495493	0.00654759	0.0083172	0.00750318	0.0078571	0.0088127	0.00842338	0.0266151	0.0305436	0.0254117	0.0344722	0.0374097	0.0505049	0.0518498	0.0486645	0.0590699	0.0679887	0.0844108	0.086145	0.112583	0.115521	0.135517	0.142737	0.150347	0.171122	0.173741	0.189243	0.194092	0.205382	0.21423	0.23136	2.5346	2.59717	2.65111	2.74174	2.78752	2.88218	2.93128	3.04077	3.145
'BDI'	NaN	NaN	NaN	NaN	NaN	NaN	NaN	NaN	NaN	NaN	NaN	NaN	NaN	NaN	NaN	NaN	NaN	NaN	NaN	NaN	NaN	NaN	NaN	NaN	NaN	NaN	NaN	NaN	NaN	NaN	NaN	NaN	NaN	NaN	NaN	NaN	NaN	NaN	NaN	NaN	3.07241	3.15691	3.24417	3.33429	3.42738	3.52355	3.6229	3.72556	3.83164
'BEL'	7.33122	7.98749	8.96326	9.25974	10.2585	10.509	10.3794	10.8054	11.3523	11.7035	11.951	12.9297	12.8404	13.5341	14.2048	14.9733	16.1275	17.466	15.7908	17.0083	19.4406	18.6317	20.1026	22.08	20.3588	21.1561	20.6754	19.6795	21.3978	21.7864	23.902	24.0632	25.4823	27.0107	26.6077	25.9889	25.2203	26.6854	28.3232	28.9363	35.1723	33.7587	33.9217	32.8383	36.0156	36.4914	38.4315	39.8507	41.1873
'BEN'	NaN	NaN	NaN	NaN	NaN	NaN	NaN	NaN	NaN	NaN	NaN	NaN	NaN	NaN	NaN	NaN	NaN	NaN	NaN	NaN	NaN	NaN	NaN	NaN	NaN	NaN	NaN	NaN	NaN	NaN	NaN	NaN	NaN	NaN	NaN	NaN	NaN	NaN	NaN	NaN	1.64348	1.66971	1.69638	1.72348	1.75102	1.77901	1.80746	1.83638	1.86578
'BFA'	NaN	NaN	NaN	NaN	NaN	NaN	NaN	NaN	NaN	NaN	NaN	NaN	NaN	NaN	NaN	NaN	NaN	NaN	NaN	NaN	NaN	NaN	NaN	NaN	NaN	NaN	NaN	NaN	NaN	NaN	NaN	NaN	NaN	NaN	NaN	NaN	NaN	NaN	NaN	NaN	2.11197	2.14489	2.17833	2.2123	2.24679	2.28183	2.31741	2.35356	2.39027
'BGD'	NaN	NaN	NaN	NaN	NaN	NaN	NaN	NaN	NaN	NaN	NaN	NaN	NaN	NaN	NaN	NaN	NaN	NaN	NaN	NaN	NaN	NaN	NaN	NaN	NaN	NaN	NaN	NaN	NaN	NaN	NaN	NaN	NaN	NaN	NaN	NaN	NaN	NaN	NaN	NaN	41.4756	41.6848	41.896	42.1092	42.3244	42.5417	42.7612	42.9828	43.2067
'BGR'	NaN	NaN	NaN	NaN	NaN	NaN	NaN	NaN	NaN	NaN	NaN	NaN	NaN	NaN	NaN	NaN	NaN	NaN	NaN	NaN	NaN	NaN	NaN	NaN	NaN	NaN	NaN	NaN	NaN	0	0	0.00712456	0.00712456	0.0142491	0.0213737	0.0142491	0.0142491	0.0213737	0.0356228	0.0498719	3.5657	3.50772	3.45436	3.41966	3.39633	3.34856	3.3403	3.30017	3.32774
'BHR'	NaN	NaN	NaN	NaN	NaN	NaN	NaN	NaN	NaN	NaN	NaN	NaN	NaN	NaN	NaN	NaN	NaN	NaN	NaN	NaN	NaN	NaN	NaN	NaN	NaN	NaN	NaN	NaN	NaN	NaN	NaN	NaN	NaN	NaN	NaN	NaN	NaN	NaN	NaN	NaN	0.0635392	0.0645422	0.0656079	0.0667421	0.0679508	0.0692408	0.0706195	0.0720951	0.0736766
'BHS'	NaN	NaN	NaN	NaN	NaN	NaN	NaN	NaN	NaN	NaN	NaN	NaN	NaN	NaN	NaN	NaN	NaN	NaN	NaN	NaN	NaN	NaN	NaN	NaN	NaN	NaN	NaN	NaN	NaN	NaN	NaN	NaN	NaN	NaN	NaN	NaN	NaN	NaN	NaN	NaN	0.116458	0.122273	0.128442	0.134992	0.141954	0.14936	0.157247	0.165655	0.174629
'BIH'	NaN	NaN	NaN	NaN	NaN	NaN	NaN	NaN	NaN	NaN	NaN	NaN	NaN	NaN	NaN	NaN	NaN	NaN	NaN	NaN	NaN	NaN	NaN	NaN	NaN	NaN	NaN	NaN	NaN	NaN	0	0.00619176	0.0123835	0.0185753	0.0247671	0.0309588	0.0433423	0.0557259	0.0681094	0.0804929	2.39517	2.34174	2.28854	2.32052	2.45688	2.40337	2.39975	2.25242	2.39079
'BLR'	0.00472105	0.00663993	0.0085588	0.0104777	0.0123966	0.0143154	0.0162445	0.0181735	0.0201025	0.0213209	0.028174	0.0357886	0.0322859	0.0338088	0.0379207	0.0362455	0.114523	0.131428	0.109346	0.148332	0.160973	0.217321	0.223108	0.209401	0.254175	0.292553	0.363216	0.370678	0.48444	0.497081	0.583126	0.614193	0.646936	0.736331	0.747601	0.814305	0.835169	0.88375	0.921823	0.995532	6.25427	6.43503	6.57545	6.87034	6.96853	7.27299	7.37714	7.73648	8.0681
'BLZ'	NaN	NaN	NaN	NaN	NaN	NaN	NaN	NaN	NaN	NaN	NaN	NaN	NaN	NaN	NaN	NaN	NaN	NaN	NaN	NaN	NaN	NaN	NaN	NaN	NaN	NaN	NaN	NaN	NaN	NaN	NaN	NaN	NaN	NaN	NaN	NaN	NaN	NaN	NaN	NaN	0.336215	0.351499	0.367873	0.385445	0.404338	0.424689	0.44665	0.470392	0.496109
'BOL'	NaN	NaN	NaN	NaN	NaN	NaN	NaN	NaN	NaN	NaN	NaN	NaN	NaN	NaN	NaN	NaN	NaN	NaN	NaN	NaN	NaN	NaN	NaN	NaN	NaN	NaN	NaN	NaN	NaN	NaN	NaN	NaN	NaN	NaN	NaN	NaN	NaN	NaN	NaN	NaN	0.397524	0.439259	0.485717	0.537442	0.595039	0.659184	0.730632	0.810226	0.898905
'BRA'	NaN	NaN	NaN	NaN	NaN	NaN	NaN	NaN	NaN	NaN	NaN	NaN	NaN	NaN	NaN	NaN	NaN	NaN	NaN	NaN	NaN	NaN	NaN	NaN	NaN	NaN	NaN	NaN	NaN	NaN	NaN	NaN	NaN	NaN	NaN	NaN	NaN	NaN	NaN	NaN	0.440188	0.477792	0.519269	0.565056	0.615637	0.671555	0.733415	0.801894	0.877748
'BRB'	NaN	NaN	NaN	NaN	NaN	NaN	NaN	NaN	NaN	NaN	NaN	NaN	NaN	NaN	NaN	NaN	NaN	NaN	NaN	NaN	NaN	NaN	NaN	NaN	NaN	NaN	NaN	NaN	NaN	NaN	NaN	NaN	NaN	NaN	NaN	NaN	NaN	NaN	NaN	NaN	0.247519	0.257101	0.267403	0.278504	0.290494	0.303473	0.317553	0.332862	0.349544
'BRN'	NaN	NaN	NaN	NaN	NaN	NaN	NaN	NaN	NaN	NaN	NaN	NaN	NaN	NaN	NaN	NaN	NaN	NaN	NaN	NaN	NaN	NaN	NaN	NaN	NaN	NaN	NaN	NaN	NaN	NaN	NaN	NaN	NaN	NaN	NaN	NaN	NaN	NaN	NaN	NaN	0.279865	0.284723	0.2897	0.294799	0.300023	0.305378	0.310866	0.316493	0.322262
'BTN'	NaN	NaN	NaN	NaN	NaN	NaN	NaN	NaN	NaN	NaN	NaN	NaN	NaN	NaN	NaN	NaN	NaN	NaN	NaN	NaN	NaN	NaN	NaN	NaN	NaN	NaN	NaN	NaN	NaN	NaN	NaN	NaN	NaN	NaN	NaN	NaN	NaN	NaN	NaN	NaN	25.9825	26.1216	26.2622	26.4043	26.5478	26.693	26.8397	26.9881	27.1381
'BWA'	NaN	NaN	NaN	NaN	NaN	NaN	NaN	NaN	NaN	NaN	NaN	NaN	NaN	NaN	NaN	NaN	NaN	NaN	NaN	NaN	NaN	NaN	NaN	NaN	NaN	NaN	NaN	NaN	NaN	NaN	NaN	NaN	NaN	NaN	NaN	NaN	NaN	NaN	NaN	NaN	8.0871	8.2361	8.3884	8.5441	8.70333	8.86623	9.03294	9.20365	9.37853
'CAF'	NaN	NaN	NaN	NaN	NaN	NaN	NaN	NaN	NaN	NaN	NaN	NaN	NaN	NaN	NaN	NaN	NaN	NaN	NaN	NaN	NaN	NaN	NaN	NaN	NaN	NaN	NaN	NaN	NaN	NaN	NaN	NaN	NaN	NaN	NaN	NaN	NaN	NaN	NaN	NaN	1.031	1.04926	1.06788	1.08687	1.10624	1.126	1.14617	1.16674	1.18773
'CAN'	0.00895433	0.0106333	0.0128718	0.0156701	0.0190279	0.0229455	0.0274226	0.0330191	0.0402945	0.0481295	0.0582031	0.0699557	0.0856258	0.107452	0.128718	0.155581	0.18972	0.243446	0.144389	0.104654	0.186922	0.271988	0.282061	0.245684	0.247923	0.286539	0.28374	0.308924	0.295493	0.333549	0.799174	0.854019	1.01072	1.13496	1.31349	1.2592	1.34371	1.55022	2.03319	1.72483	4.20281	4.47914	4.51544	4.70798	4.65164	4.60053	4.82056	4.89428	5.08533
'CHE'	NaN	NaN	NaN	NaN	NaN	NaN	NaN	NaN	0.270401	0.378562	0.561082	0.784163	0.865284	0.865284	1.05456	1.28441	1.27089	1.24385	1.41961	1.37229	1.65621	2.04829	2.35249	2.28489	2.15645	2.35925	2.75809	2.61613	2.50121	2.67021	3.08257	2.88653	3.19073	3.52874	3.62338	3.7721	3.84646	4.16418	4.25206	4.69146	8.73491	10.0995	10.1896	9.28972	10.8007	11.5054	12.4051	13.0746	13.9
'CHL'	NaN	NaN	NaN	NaN	NaN	NaN	NaN	NaN	NaN	NaN	NaN	NaN	NaN	NaN	NaN	NaN	NaN	NaN	NaN	NaN	NaN	NaN	NaN	NaN	NaN	NaN	NaN	NaN	NaN	NaN	NaN	NaN	NaN	NaN	NaN	NaN	NaN	NaN	NaN	NaN	0.614795	0.649809	0.687461	0.727996	0.771687	0.818837	0.858405	0.984333	1.11383
'CHN'	NaN	NaN	NaN	NaN	NaN	NaN	NaN	NaN	NaN	NaN	NaN	NaN	NaN	NaN	NaN	NaN	NaN	NaN	NaN	NaN	NaN	NaN	NaN	NaN	NaN	NaN	NaN	NaN	NaN	NaN	NaN	NaN	NaN	NaN	NaN	NaN	NaN	NaN	NaN	NaN	2.41725	2.42583	2.43447	2.44318	2.45194	2.46078	2.46967	2.47864	2.48767
'CIV'	NaN	NaN	NaN	NaN	NaN	NaN	NaN	NaN	NaN	NaN	NaN	NaN	NaN	NaN	NaN	NaN	NaN	NaN	NaN	NaN	NaN	NaN	NaN	NaN	NaN	NaN	NaN	NaN	NaN	NaN	NaN	NaN	NaN	NaN	NaN	NaN	NaN	NaN	NaN	NaN	1.57713	1.61943	1.66315	1.70832	1.755	1.80326	1.85314	1.90471	1.95804
'CMR'	NaN	NaN	NaN	NaN	NaN	NaN	NaN	NaN	NaN	NaN	NaN	NaN	NaN	NaN	NaN	NaN	NaN	NaN	NaN	NaN	NaN	NaN	NaN	NaN	NaN	NaN	NaN	NaN	NaN	NaN	NaN	NaN	NaN	NaN	NaN	NaN	NaN	NaN	NaN	NaN	1.38054	1.40835	1.43691	1.46624	1.49641	1.52744	1.5594	1.59236	1.62638
'COD'	NaN	NaN	NaN	NaN	NaN	NaN	NaN	NaN	NaN	NaN	NaN	NaN	NaN	NaN	NaN	NaN	NaN	NaN	NaN	NaN	NaN	NaN	NaN	NaN	NaN	NaN	NaN	NaN	NaN	NaN	NaN	NaN	NaN	NaN	NaN	NaN	NaN	NaN	NaN	NaN	4.83756	4.9187	5.0013	5.08539	5.171	5.25816	5.34691	5.43727	5.52929
'COG'	NaN	NaN	NaN	NaN	NaN	NaN	NaN	NaN	NaN	NaN	NaN	NaN	NaN	NaN	NaN	NaN	NaN	NaN	NaN	NaN	NaN	NaN	NaN	NaN	NaN	NaN	NaN	NaN	NaN	NaN	NaN	NaN	NaN	NaN	NaN	NaN	NaN	NaN	NaN	NaN	3.10819	3.18361	3.26133	3.34143	3.42402	3.50918	3.59704	3.6877	3.78129
'COL'	NaN	NaN	NaN	NaN	NaN	NaN	NaN	NaN	NaN	NaN	NaN	NaN	NaN	NaN	NaN	NaN	NaN	NaN	NaN	NaN	NaN	NaN	NaN	NaN	NaN	NaN	NaN	NaN	NaN	NaN	NaN	NaN	NaN	NaN	NaN	NaN	NaN	NaN	NaN	NaN	0.436878	0.474763	0.516845	0.56361	0.615604	0.673435	0.737786	0.809417	0.889182
'COM'	NaN	NaN	NaN	NaN	NaN	NaN	NaN	NaN	NaN	NaN	NaN	NaN	NaN	NaN	NaN	NaN	NaN	NaN	NaN	NaN	NaN	NaN	NaN	NaN	NaN	NaN	NaN	NaN	NaN	NaN	NaN	NaN	NaN	NaN	NaN	NaN	NaN	NaN	NaN	NaN	3.10675	3.19078	3.27753	3.36711	3.4596	3.55513	3.65379	3.75571	3.86101
'CPV'	NaN	NaN	NaN	NaN	NaN	NaN	NaN	NaN	NaN	NaN	NaN	NaN	NaN	NaN	NaN	NaN	NaN	NaN	NaN	NaN	NaN	NaN	NaN	NaN	NaN	NaN	NaN	NaN	NaN	NaN	NaN	NaN	NaN	NaN	NaN	NaN	NaN	NaN	NaN	NaN	13.4108	13.9204	14.4499	15.0002	15.5721	16.1664	16.784	17.4259	18.093
'CRI'	NaN	NaN	NaN	NaN	NaN	NaN	NaN	NaN	NaN	NaN	NaN	NaN	NaN	NaN	NaN	NaN	NaN	NaN	NaN	NaN	NaN	NaN	NaN	NaN	NaN	NaN	NaN	NaN	NaN	NaN	NaN	NaN	NaN	NaN	NaN	NaN	NaN	NaN	NaN	NaN	0.874653	0.9417	1.01516	1.09572	1.18417	1.28134	1.38821	1.50583	1.63541
'CUB'	NaN	NaN	NaN	NaN	NaN	NaN	NaN	NaN	NaN	NaN	NaN	NaN	NaN	NaN	NaN	NaN	NaN	NaN	NaN	NaN	NaN	NaN	NaN	NaN	NaN	NaN	NaN	NaN	NaN	NaN	NaN	NaN	NaN	NaN	NaN	NaN	NaN	NaN	NaN	NaN	0.614349	0.672503	0.737183	0.809157	0.889285	0.978528	1.07796	1.1888	1.31238
'CYP'	NaN	NaN	NaN	NaN	NaN	NaN	NaN	NaN	NaN	NaN	NaN	NaN	NaN	NaN	NaN	NaN	NaN	NaN	NaN	NaN	NaN	NaN	NaN	NaN	NaN	NaN	NaN	NaN	NaN	NaN	NaN	NaN	NaN	NaN	NaN	NaN	NaN	NaN	NaN	NaN	1.89813	1.91119	1.92462	1.93846	1.95271	1.9674	1.98255	1.99817	2.01429
'CZE'	NaN	NaN	NaN	NaN	NaN	NaN	NaN	NaN	NaN	NaN	0.172904	0.56845	0.966365	1.36428	1.76219	2.16011	2.55802	2.95357	3.35149	3.7494	4.14732	4.54523	4.94078	5.33869	5.73661	6.13452	10.604	11.1416	11.6793	12.5509	13.297	14.0431	14.3605	15.3387	15.8432	16.6343	17.4869	18.368	19.6873	20.8432	24.5803	25.373	25.7006	26.2024	26.7885	27.7074	28.3266	29.8469	30.4634
'DEU'	1.67497	1.8663	2.12128	2.2968	2.69568	3.16591	3.42129	3.64424	3.93975	3.74031	4.0265	4.57252	5.03829	5.46352	6.26655	7.02174	6.95972	7.65087	8.22771	8.58443	8.47903	9.44259	10.1905	10.8829	7.92084	11.2315	11.4439	11.2075	11.5663	12.2635	13.7743	14.8542	15.8944	16.9374	17.4279	17.8324	18.0372	18.8511	20.6165	21.9996	29.4833	31.1112	30.7072	31.5946	32.8324	34.0823	36.3616	38.5788	40.2048
'DJI'	NaN	NaN	NaN	NaN	NaN	NaN	NaN	NaN	NaN	NaN	NaN	NaN	NaN	NaN	NaN	NaN	NaN	NaN	NaN	NaN	NaN	NaN	NaN	NaN	NaN	NaN	NaN	NaN	NaN	NaN	NaN	NaN	NaN	NaN	NaN	NaN	NaN	NaN	NaN	NaN	1.16046	1.18926	1.21894	1.24953	1.28107	1.31359	1.34712	1.38171	1.41738
'DNK'	0.472318	0.431689	0.462161	0.497712	0.634836	0.629758	0.898928	0.919243	0.680545	0.868456	0.751646	1.08684	0.939558	1.04621	0.898928	1.4068	1.30015	1.26967	1.50329	1.3103	1.58455	1.6455	1.57947	1.59471	1.72168	2.02132	2.13813	2.11274	2.00608	2.2651	2.57998	2.73234	2.93041	3.36717	3.35194	3.51445	3.36717	3.45351	3.8852	4.14929	8.88795	9.45198	9.84875	9.90653	10.7792	11.2844	12.7286	13.5335	14.1777
'DOM'	NaN	NaN	NaN	NaN	NaN	NaN	NaN	NaN	NaN	NaN	NaN	NaN	NaN	NaN	NaN	NaN	NaN	NaN	NaN	NaN	NaN	NaN	NaN	NaN	NaN	NaN	NaN	NaN	NaN	NaN	NaN	NaN	NaN	NaN	NaN	NaN	NaN	NaN	NaN	NaN	0.3478	0.371756	0.398031	0.426883	0.458598	0.493496	0.531935	0.574311	0.621072
'DZA'	NaN	NaN	NaN	NaN	NaN	NaN	NaN	NaN	NaN	NaN	NaN	NaN	NaN	NaN	NaN	NaN	NaN	NaN	NaN	NaN	NaN	NaN	NaN	NaN	NaN	NaN	NaN	NaN	NaN	NaN	NaN	NaN	NaN	NaN	NaN	NaN	NaN	NaN	NaN	NaN	0.355992	0.36239	0.369117	0.376232	0.383804	0.391919	0.400682	0.410221	0.420695
'ECU'	NaN	NaN	NaN	NaN	NaN	NaN	NaN	NaN	NaN	NaN	NaN	NaN	NaN	NaN	NaN	NaN	NaN	NaN	NaN	NaN	NaN	NaN	NaN	NaN	NaN	NaN	NaN	NaN	NaN	NaN	NaN	NaN	NaN	NaN	NaN	NaN	NaN	NaN	NaN	NaN	0.283631	0.308015	0.334963	0.364762	0.397731	0.434224	0.474637	0.519413	0.569042
'EGY'	NaN	NaN	NaN	NaN	NaN	NaN	NaN	NaN	NaN	NaN	NaN	NaN	NaN	NaN	NaN	NaN	NaN	NaN	NaN	NaN	NaN	NaN	NaN	NaN	NaN	NaN	NaN	NaN	NaN	NaN	NaN	NaN	NaN	NaN	NaN	NaN	NaN	NaN	NaN	NaN	0.701597	0.713822	0.726341	0.739175	0.752344	0.765875	0.779799	0.794151	0.808975
'ERI'	NaN	NaN	NaN	NaN	NaN	NaN	NaN	NaN	NaN	NaN	NaN	NaN	NaN	NaN	NaN	NaN	NaN	NaN	NaN	NaN	NaN	NaN	NaN	NaN	NaN	NaN	NaN	NaN	NaN	NaN	NaN	NaN	NaN	NaN	NaN	NaN	NaN	NaN	NaN	NaN	3.90788	3.98091	4.05558	4.13195	4.21005	4.28994	4.37168	4.4553	4.54087
'ESP'	0.148779	0.153187	0.160901	0.196168	0.16531	0.166412	0.227025	0.255679	0.346048	0.490419	0.580788	0.60283	0.657933	0.731771	0.702015	0.693199	0.688791	0.769241	0.800099	0.793487	0.924633	0.883856	0.980838	0.943368	0.937857	0.989654	1.07341	1.13733	1.12962	1.19464	1.32799	1.48338	1.61893	1.77543	1.76551	1.73245	1.83273	1.84706	1.93523	2.05204	5.22242	5.55338	5.82	5.9335	6.29555	6.44274	6.85066	7.13198	7.3006
'EST'	0.0123519	0.0173724	0.0223929	0.0274134	0.0324338	0.0374543	0.0425013	0.0475484	0.0525954	0.055783	0.0737132	0.0936357	0.0844714	0.0884559	0.099214	0.0948311	0.299634	0.343862	0.286087	0.38809	0.421162	0.568588	0.583729	0.547869	0.665013	0.765422	0.950303	0.969827	1.26747	1.30054	1.52566	1.60695	1.69262	1.92651	1.95599	2.13051	2.1851	2.31221	2.41182	2.60467	5.32775	5.6566	5.87797	6.50148	6.60834	7.25286	7.37119	8.15513	8.86438
'ETH'	NaN	NaN	NaN	NaN	NaN	NaN	NaN	NaN	NaN	NaN	NaN	NaN	NaN	NaN	NaN	NaN	NaN	NaN	NaN	NaN	NaN	NaN	NaN	NaN	NaN	NaN	NaN	NaN	NaN	NaN	NaN	NaN	NaN	NaN	NaN	NaN	NaN	NaN	NaN	NaN	3.4801	3.54185	3.60484	3.66912	3.73471	3.80164	3.86996	3.93969	4.01087
'EU28'	NaN	NaN	NaN	NaN	NaN	NaN	NaN	NaN	NaN	NaN	0.0513184	0.102637	0.102637	0.107769	0.066714	0.0872414	0.097505	0.0872414	0.123164	0.097505	0.128296	0.159087	0.128296	0.123164	0.174483	0.118032	0.133428	0.159087	0.179615	0.107769	0.13856	0.13856	0.169351	0.164219	0.200142	0.307911	0.179615	0.179615	0.169351	0.225801	3.7547	3.90796	4.01715	4.16993	4.36673	4.55672	4.82251	5.31858	5.47587
'FIN'	NaN	NaN	NaN	NaN	NaN	NaN	NaN	NaN	NaN	NaN	NaN	NaN	NaN	NaN	NaN	NaN	NaN	NaN	NaN	NaN	NaN	NaN	NaN	NaN	NaN	NaN	NaN	NaN	NaN	NaN	NaN	NaN	NaN	NaN	NaN	NaN	NaN	NaN	NaN	NaN	8.27414	8.20171	8.13531	8.075	8.0208	7.97277	7.93095	7.8954	7.86618
'FJI'	4.00559	4.09163	4.40436	5.1742	5.965	6.7528	7.07151	7.20393	7.06403	7.14483	7.78599	8.42117	8.88727	9.02269	9.5621	10.0671	10.9365	11.0831	11.339	11.627	10.3192	10.2631	12.4402	13.4457	12.7911	13.3253	13.3455	13.053	13.3178	13.7824	15.5488	15.9236	16.8064	17.6257	16.9299	16.2767	16.1458	17.0069	17.6937	18.1314	26.2534	26.5988	26.9563	26.9378	28.4417	29.0076	30.1325	31.581	32.8099
'FRA'	NaN	NaN	NaN	NaN	NaN	NaN	NaN	NaN	NaN	NaN	NaN	NaN	NaN	NaN	NaN	NaN	NaN	NaN	NaN	NaN	NaN	NaN	NaN	NaN	NaN	NaN	NaN	NaN	NaN	NaN	NaN	NaN	NaN	NaN	NaN	NaN	NaN	NaN	NaN	NaN	0.139562	0.144333	0.14945	0.154967	0.16095	0.16748	0.174653	0.182588	0.19143
'G8+Chn'	20.2385	19.2563	19.188	19.0821	22.9947	21.5322	23.1719	22.757	22.3034	24.7626	27.7238	28.8953	27.9748	29.7499	32.009	33.9202	34.9508	35.8822	35.1964	36.9274	37.7179	39.9533	42.0913	43.6874	42.4542	44.8148	44.7374	45.543	44.7302	45.006	49.0468	51.5537	51.9916	54.0988	52.6739	52.0455	51.5731	52.8958	54.9964	56.9536	67.1682	68.692	67.7662	62.0108	69.9182	70.8333	72.9156	74.9401	75.4818
'GAB'	0.015159	0.0213204	0.0274818	0.0336432	0.0398046	0.045966	0.05216	0.058354	0.0645481	0.0684601	0.0904651	0.114915	0.103668	0.108558	0.121761	0.116382	0.367728	0.422007	0.351102	0.476286	0.516873	0.697804	0.716386	0.672376	0.816142	0.93937	1.16627	1.19023	1.55551	1.5961	1.87238	1.97214	2.07727	2.36432	2.4005	2.61469	2.68168	2.83767	2.95992	3.1966	10.4472	10.9101	11.2422	12.0692	12.2633	13.1187	13.3298	14.3592	15.2986
'GBR'	NaN	NaN	NaN	NaN	NaN	NaN	NaN	NaN	NaN	NaN	NaN	NaN	NaN	NaN	NaN	NaN	NaN	NaN	NaN	NaN	NaN	NaN	NaN	NaN	NaN	NaN	NaN	NaN	NaN	NaN	NaN	NaN	NaN	NaN	NaN	NaN	NaN	NaN	NaN	NaN	1.10784	1.13442	1.16178	1.18995	1.21896	1.24883	1.27959	1.31128	1.34392
'GEO'	NaN	NaN	NaN	NaN	NaN	NaN	NaN	NaN	NaN	NaN	NaN	NaN	NaN	NaN	NaN	NaN	NaN	NaN	NaN	NaN	NaN	NaN	NaN	NaN	NaN	NaN	NaN	NaN	NaN	NaN	NaN	NaN	NaN	NaN	NaN	NaN	NaN	NaN	NaN	NaN	1.15951	1.18141	1.20379	1.22669	1.25011	1.27407	1.29858	1.32366	1.34933
'GHA'	NaN	NaN	NaN	NaN	NaN	NaN	NaN	NaN	NaN	NaN	NaN	NaN	NaN	NaN	NaN	NaN	NaN	NaN	NaN	NaN	NaN	NaN	NaN	NaN	NaN	NaN	NaN	NaN	NaN	NaN	NaN	NaN	NaN	NaN	NaN	NaN	NaN	NaN	NaN	NaN	2.6686	2.71801	2.76852	2.82015	2.87293	2.9269	2.98209	3.03854	3.09627
'GIN'	NaN	NaN	NaN	NaN	NaN	NaN	NaN	NaN	NaN	NaN	NaN	NaN	NaN	NaN	NaN	NaN	NaN	NaN	NaN	NaN	NaN	NaN	NaN	NaN	NaN	NaN	NaN	NaN	NaN	NaN	NaN	NaN	NaN	NaN	NaN	NaN	NaN	NaN	NaN	NaN	2.4701	2.51699	2.56494	2.614	2.66418	2.71553	2.76807	2.82185	2.87689
'GMB'	NaN	NaN	NaN	NaN	NaN	NaN	NaN	NaN	NaN	NaN	NaN	NaN	NaN	NaN	NaN	NaN	NaN	NaN	NaN	NaN	NaN	NaN	NaN	NaN	NaN	NaN	NaN	NaN	NaN	NaN	NaN	NaN	NaN	NaN	NaN	NaN	NaN	NaN	NaN	NaN	0.117842	0.121455	0.125207	0.129105	0.133158	0.137375	0.141767	0.146346	0.151125
'GNB'	NaN	NaN	NaN	NaN	NaN	NaN	NaN	NaN	NaN	NaN	NaN	NaN	NaN	NaN	NaN	NaN	NaN	0.156916	0.078458	0.180794	0.187617	0.276308	0.163738	0.180794	0.13986	0.153505	0.115981	0.078458	0.0409346	0.00341122	0.00341122	0.00341122	0.00341122	0.00341122	0.00341122	0.00341122	0.00341122	0.00341122	0.00341122	0.0886916	3.43467	3.64974	3.87129	3.97347	4.13063	4.26812	4.49213	4.65643	4.93205
'GNQ'	NaN	NaN	NaN	NaN	NaN	NaN	NaN	NaN	NaN	NaN	NaN	NaN	NaN	NaN	NaN	NaN	NaN	NaN	NaN	NaN	NaN	NaN	NaN	NaN	NaN	NaN	NaN	NaN	NaN	NaN	NaN	NaN	NaN	NaN	NaN	NaN	NaN	NaN	NaN	NaN	0.143948	0.148873	0.154012	0.159377	0.164981	0.17084	0.176968	0.183381	0.190099
'GRC'	NaN	NaN	NaN	NaN	NaN	NaN	NaN	NaN	NaN	NaN	NaN	NaN	NaN	NaN	NaN	NaN	NaN	NaN	NaN	NaN	NaN	NaN	NaN	NaN	NaN	NaN	NaN	NaN	NaN	NaN	NaN	NaN	NaN	NaN	NaN	NaN	NaN	NaN	NaN	NaN	0.511714	0.549162	0.590155	0.635078	0.684361	0.738484	0.797981	0.863451	0.93556
'GRD'	NaN	NaN	NaN	NaN	NaN	NaN	NaN	NaN	NaN	NaN	NaN	NaN	NaN	NaN	NaN	NaN	NaN	NaN	NaN	NaN	NaN	NaN	NaN	NaN	NaN	NaN	NaN	NaN	NaN	NaN	NaN	NaN	NaN	NaN	NaN	NaN	NaN	NaN	NaN	NaN	1.24856	1.35729	1.47736	1.61007	1.75687	1.91938	2.09941	2.29902	2.52047
'GTM'	NaN	NaN	NaN	NaN	NaN	NaN	NaN	NaN	NaN	NaN	NaN	NaN	NaN	NaN	NaN	NaN	NaN	NaN	NaN	NaN	NaN	NaN	NaN	NaN	NaN	NaN	NaN	NaN	NaN	NaN	NaN	NaN	NaN	NaN	NaN	NaN	NaN	NaN	NaN	NaN	NaN	NaN	NaN	NaN	NaN	NaN	NaN	NaN	NaN
'GUY'	NaN	NaN	NaN	NaN	NaN	NaN	NaN	NaN	NaN	NaN	NaN	NaN	NaN	NaN	NaN	NaN	NaN	NaN	NaN	NaN	NaN	NaN	NaN	NaN	NaN	NaN	NaN	NaN	NaN	NaN	NaN	NaN	NaN	NaN	NaN	NaN	NaN	NaN	NaN	NaN	0.600427	0.640708	0.68467	0.732706	0.78526	0.842823	0.905945	0.97524	1.05139
'HKG'	NaN	NaN	NaN	NaN	NaN	NaN	NaN	NaN	NaN	NaN	NaN	NaN	NaN	NaN	NaN	NaN	NaN	NaN	NaN	NaN	NaN	NaN	NaN	NaN	NaN	NaN	NaN	NaN	NaN	NaN	0	0.00559927	0.0111985	0.0167978	0.0223971	0.0279963	0.0391949	0.0503934	0.061592	0.0727905	1.84476	1.81807	1.79108	1.84065	1.98417	1.9556	1.97179	1.85768	2.00165
'HND'	NaN	NaN	NaN	NaN	NaN	NaN	NaN	NaN	NaN	NaN	NaN	NaN	NaN	NaN	NaN	NaN	NaN	NaN	NaN	NaN	NaN	NaN	NaN	NaN	NaN	NaN	NaN	NaN	NaN	NaN	NaN	NaN	NaN	NaN	NaN	NaN	NaN	NaN	NaN	NaN	1.07993	1.16495	1.2583	1.36091	1.47378	1.59806	1.73501	1.88604	2.05275
'HRV'	0	0.376953	0.472447	0.472447	0.598098	0.623228	0.653385	0.748879	0.522708	1.05547	1.24143	1.31682	1.58823	1.65859	1.65859	1.72393	1.96015	2.317	2.47784	2.69395	2.91007	3.60869	3.83486	4.00072	3.50817	3.61372	3.78963	3.96052	3.94544	3.93539	4.54354	4.87023	4.91546	5.59398	5.94077	6.00611	5.61911	5.60403	6.07648	6.51877	10.4359	10.7375	10.9936	11.2696	11.8215	12.3628	13.0238	13.106	14.539
'HTI'	NaN	NaN	NaN	NaN	NaN	NaN	NaN	NaN	NaN	NaN	NaN	NaN	NaN	NaN	NaN	NaN	NaN	NaN	NaN	NaN	NaN	NaN	NaN	NaN	NaN	NaN	NaN	NaN	NaN	NaN	NaN	NaN	NaN	NaN	NaN	NaN	NaN	NaN	NaN	0.000426728	3.81534	3.86353	3.92988	4.00457	4.06286	4.14659	4.20798	4.28799	4.36148
'HUN'	NaN	NaN	NaN	NaN	NaN	NaN	NaN	NaN	0.0194325	0.0313533	0.0316799	0.0244947	0.0271075	0.0300469	0.0284139	0.027924	0.0315166	0.0361434	0.0407701	0.0453969	0.0500237	0.0546505	0.0592773	0.0639041	0.0685308	0.0731576	0.0777844	0.0824112	0.087038	0.0826289	0.0924268	0.0901407	0.107124	0.119534	0.133088	0.120188	0.134884	0.149418	0.165911	0.195141	11.9669	12.0426	12.1252	12.199	12.2655	12.3964	12.4871	12.5809	12.6883
'IDN'	0.62172	0.619417	0.617114	0.614812	0.612509	0.610206	0.607904	0.605601	0.603298	0.600996	0.598693	0.59639	0.594088	0.591785	0.589482	0.58718	0.584877	0.582574	0.580272	0.577969	0.575666	0.573364	0.571061	0.568758	0.566456	0.564153	0.56185	0.559548	0.557245	0.554942	0.55264	0.55264	0.545295	0.53795	0.530605	0.523261	0.515916	0.508571	0.501227	0.493882	8.05951	8.48442	8.93515	9.41326	9.92043	10.4584	11.029	11.6344	12.2764
'IND'	NaN	NaN	NaN	NaN	NaN	NaN	NaN	NaN	NaN	NaN	NaN	NaN	NaN	NaN	NaN	NaN	NaN	NaN	NaN	NaN	NaN	NaN	NaN	NaN	NaN	NaN	NaN	NaN	NaN	NaN	NaN	NaN	NaN	NaN	NaN	NaN	NaN	NaN	NaN	NaN	1.54499	1.54965	1.55438	1.55921	1.56413	1.56915	1.57429	1.57955	1.58494
'IRL'	NaN	NaN	NaN	NaN	NaN	NaN	NaN	NaN	NaN	NaN	NaN	NaN	NaN	NaN	NaN	NaN	NaN	NaN	NaN	NaN	NaN	NaN	NaN	NaN	NaN	NaN	NaN	NaN	NaN	NaN	NaN	NaN	NaN	NaN	NaN	NaN	NaN	NaN	NaN	NaN	2.35878	2.36641	2.37413	2.38193	2.38982	2.39781	2.4059	2.41411	2.42245
'IRN'	NaN	NaN	NaN	NaN	NaN	NaN	NaN	NaN	NaN	NaN	NaN	NaN	NaN	NaN	NaN	NaN	NaN	NaN	NaN	NaN	NaN	NaN	NaN	NaN	NaN	NaN	NaN	NaN	NaN	NaN	NaN	NaN	NaN	NaN	NaN	NaN	NaN	NaN	NaN	NaN	4.24856	4.46097	4.68557	4.92307	5.17426	5.43995	5.72101	6.01836	6.33299
'IRQ'	NaN	NaN	NaN	NaN	NaN	NaN	NaN	NaN	NaN	NaN	NaN	NaN	NaN	NaN	NaN	NaN	NaN	NaN	NaN	NaN	NaN	NaN	NaN	NaN	NaN	NaN	NaN	NaN	NaN	NaN	NaN	NaN	NaN	NaN	NaN	NaN	NaN	NaN	NaN	NaN	0.375783	0.377655	0.379551	0.381472	0.38342	0.385394	0.387397	0.389429	0.391491
'ISL'	NaN	NaN	NaN	NaN	NaN	NaN	NaN	NaN	NaN	NaN	0.00670826	0.153452	0.280908	0.244852	0.367277	0.290971	0.337929	0.336252	0.388241	0.42849	0.612968	0.528276	0.680889	0.633931	0.68592	0.701852	0.939995	0.870397	0.866204	0.997016	1.15969	1.36345	1.43557	1.5211	1.68461	1.91689	1.90599	2.32274	2.4938	2.57597	6.5186	6.39195	6.52427	6.6057	7.36032	7.3044	7.35912	7.67342	7.99543
'ISR'	NaN	NaN	NaN	NaN	NaN	NaN	NaN	NaN	NaN	NaN	NaN	NaN	NaN	NaN	NaN	NaN	NaN	NaN	NaN	NaN	NaN	NaN	NaN	NaN	NaN	NaN	NaN	NaN	NaN	NaN	NaN	NaN	NaN	NaN	NaN	NaN	NaN	NaN	NaN	NaN	0.700656	0.746377	0.795984	0.849874	0.90849	0.972322	1.04192	1.11789	1.20092
'ITA'	NaN	NaN	NaN	NaN	NaN	NaN	NaN	NaN	NaN	NaN	NaN	NaN	NaN	NaN	NaN	NaN	NaN	NaN	NaN	NaN	NaN	NaN	NaN	NaN	NaN	NaN	NaN	NaN	NaN	NaN	NaN	NaN	NaN	NaN	NaN	NaN	NaN	NaN	NaN	NaN	0.26157	0.26391	0.266315	0.268789	0.271335	0.273955	0.276654	0.279433	0.282299
'JAM'	NaN	NaN	NaN	NaN	NaN	NaN	NaN	NaN	NaN	NaN	NaN	NaN	NaN	NaN	NaN	NaN	NaN	NaN	0.000818986	0.00136498	0.00136498	0.00191097	0.00245696	0.00300295	0.0436792	0.107287	0.104557	0.0960943	0.138409	0.172533	0.17499	0.179904	0.187275	0.202016	0.220307	0.249518	0.268627	0.333327	0.385196	0.466003	1.7712	1.88805	1.90038	1.95434	2.15486	2.26342	2.33503	2.40338	2.70257
'JOR'	0.00159445	0.00224252	0.00289059	0.00353866	0.00418672	0.00483479	0.00548629	0.00613778	0.00678928	0.00720075	0.00951528	0.012087	0.010904	0.0114183	0.0128071	0.0122413	0.0386783	0.0443875	0.0369296	0.0500967	0.0543657	0.0733962	0.0753507	0.0707217	0.0858432	0.0988046	0.12267	0.12519	0.163611	0.16788	0.196941	0.207433	0.218491	0.248683	0.252489	0.275017	0.282064	0.298471	0.31133	0.336224	6.79482	6.92988	7.05305	7.23021	7.34286	7.52722	7.64608	7.85343	8.05386
'JPN'	NaN	NaN	NaN	NaN	NaN	NaN	NaN	NaN	NaN	NaN	NaN	NaN	NaN	NaN	NaN	NaN	NaN	NaN	NaN	NaN	NaN	NaN	NaN	NaN	NaN	NaN	NaN	NaN	NaN	NaN	NaN	NaN	NaN	NaN	NaN	NaN	NaN	NaN	NaN	NaN	2.56855	2.62573	2.68449	2.7449	2.80699	2.87084	2.93649	3.00402	3.07348
'KAZ'	0.00329357	0.00463224	0.00597092	0.00730959	0.00864827	0.00998695	0.0113327	0.0126785	0.0140242	0.0148742	0.0196552	0.0249674	0.0225237	0.0235862	0.0264548	0.0252861	0.0798956	0.0916887	0.0762833	0.103482	0.1123	0.15161	0.155648	0.146086	0.177321	0.204095	0.253392	0.258598	0.337962	0.346781	0.406809	0.428482	0.451325	0.51369	0.521552	0.568087	0.582643	0.616535	0.643096	0.694518	10.2981	10.5126	10.7005	10.9977	11.1591	11.4661	11.635	11.9836	12.3147
'KEN'	NaN	NaN	NaN	NaN	NaN	NaN	NaN	NaN	NaN	NaN	NaN	NaN	NaN	NaN	NaN	NaN	NaN	NaN	NaN	NaN	NaN	NaN	NaN	NaN	NaN	NaN	NaN	NaN	NaN	NaN	NaN	NaN	NaN	NaN	NaN	NaN	NaN	NaN	NaN	NaN	9.9879	10.1061	10.2258	10.347	10.4698	10.5941	10.72	10.8475	10.9766
'KGZ'	NaN	NaN	NaN	NaN	NaN	NaN	NaN	NaN	NaN	NaN	NaN	NaN	NaN	NaN	NaN	NaN	NaN	NaN	NaN	NaN	NaN	NaN	NaN	NaN	NaN	NaN	NaN	NaN	NaN	NaN	NaN	NaN	NaN	NaN	NaN	NaN	NaN	NaN	NaN	NaN	1.26273	1.26664	1.27056	1.27451	1.27847	1.28245	1.28645	1.29047	1.2945
'KHM'	NaN	NaN	NaN	NaN	NaN	NaN	NaN	NaN	NaN	NaN	NaN	NaN	NaN	NaN	NaN	NaN	NaN	NaN	NaN	NaN	NaN	NaN	NaN	NaN	NaN	NaN	NaN	NaN	NaN	NaN	NaN	NaN	NaN	NaN	NaN	NaN	NaN	NaN	NaN	NaN	0.947629	0.964626	0.982538	1.00143	1.02139	1.04248	1.06481	1.08845	1.11353
'KOR'	NaN	NaN	NaN	NaN	NaN	NaN	NaN	NaN	NaN	NaN	NaN	NaN	NaN	NaN	NaN	NaN	NaN	NaN	NaN	NaN	NaN	NaN	NaN	NaN	NaN	NaN	NaN	NaN	NaN	NaN	NaN	NaN	NaN	NaN	NaN	NaN	NaN	NaN	NaN	NaN	18.9479	19.1814	19.4181	19.6579	19.901	20.1474	20.3972	20.6504	20.9071
'KWT'	NaN	NaN	NaN	NaN	NaN	NaN	NaN	NaN	NaN	NaN	NaN	NaN	NaN	NaN	NaN	NaN	NaN	NaN	NaN	NaN	NaN	NaN	NaN	NaN	NaN	NaN	NaN	NaN	NaN	NaN	NaN	NaN	NaN	NaN	NaN	NaN	NaN	NaN	NaN	NaN	0.675672	0.678671	0.681699	0.684758	0.687847	0.690969	0.694123	0.697311	0.700535
'LAO'	NaN	NaN	NaN	NaN	NaN	NaN	NaN	NaN	NaN	NaN	NaN	NaN	NaN	NaN	NaN	NaN	NaN	NaN	NaN	NaN	NaN	NaN	NaN	NaN	NaN	NaN	NaN	NaN	NaN	NaN	NaN	NaN	NaN	NaN	NaN	NaN	NaN	NaN	NaN	NaN	1.60075	1.64021	1.68089	1.72285	1.76611	1.81073	1.85676	1.90425	1.95325
'LBN'	NaN	NaN	NaN	NaN	NaN	NaN	NaN	NaN	NaN	NaN	NaN	NaN	NaN	NaN	NaN	NaN	NaN	NaN	NaN	NaN	NaN	NaN	NaN	NaN	NaN	NaN	NaN	NaN	NaN	NaN	NaN	NaN	NaN	NaN	NaN	NaN	NaN	NaN	NaN	NaN	1.13067	1.15963	1.19113	1.22568	1.26387	1.30645	1.35432	1.40859	1.47062
'LBR'	NaN	NaN	NaN	NaN	NaN	NaN	NaN	NaN	NaN	NaN	NaN	NaN	NaN	NaN	NaN	NaN	NaN	NaN	NaN	NaN	NaN	NaN	NaN	NaN	NaN	NaN	NaN	NaN	NaN	NaN	NaN	NaN	NaN	NaN	NaN	NaN	NaN	NaN	NaN	NaN	0.202419	0.21072	0.219535	0.22891	0.238898	0.249555	0.260944	0.273138	0.286216
'LBY'	NaN	NaN	NaN	NaN	NaN	NaN	NaN	NaN	NaN	NaN	NaN	NaN	NaN	NaN	NaN	NaN	NaN	NaN	NaN	NaN	NaN	NaN	NaN	NaN	NaN	NaN	NaN	NaN	NaN	NaN	NaN	NaN	NaN	NaN	NaN	NaN	NaN	NaN	NaN	NaN	19.9485	20.1258	20.3071	20.4925	20.6821	20.876	21.0744	21.2775	21.4853
'LCA'	NaN	NaN	NaN	NaN	NaN	NaN	NaN	NaN	NaN	NaN	NaN	NaN	NaN	NaN	NaN	NaN	NaN	NaN	NaN	NaN	NaN	NaN	NaN	NaN	NaN	NaN	NaN	NaN	NaN	NaN	NaN	NaN	NaN	NaN	NaN	NaN	NaN	NaN	NaN	NaN	6.88335	7.02143	7.16288	7.30779	7.45628	7.60846	7.76442	7.9243	8.0882
'LKA'	0.0232121	0.0326467	0.0420812	0.0515158	0.0609504	0.070385	0.0798695	0.089354	0.0988385	0.104829	0.138524	0.175963	0.158741	0.166228	0.186445	0.178209	0.56308	0.646194	0.537622	0.729308	0.791457	1.0685	1.09696	1.02957	1.24971	1.4384	1.78583	1.82252	2.38186	2.44401	2.86707	3.01982	3.1808	3.62034	3.67574	4.00371	4.10629	4.34515	4.53235	4.89475	12.2992	12.9476	13.3944	14.5972	14.8294	16.0723	16.3266	17.8319	19.1971
'LSO'	NaN	NaN	NaN	NaN	NaN	NaN	NaN	NaN	NaN	NaN	NaN	NaN	NaN	NaN	NaN	NaN	NaN	NaN	NaN	NaN	NaN	NaN	NaN	NaN	NaN	NaN	NaN	NaN	NaN	NaN	NaN	NaN	NaN	NaN	NaN	NaN	NaN	NaN	NaN	NaN	1.48702	1.56391	1.64515	1.731	1.82172	1.91762	2.01898	2.12614	2.23944
'LTU'	0.0158526	0.022296	0.0287393	0.0351826	0.041626	0.0480693	0.0545467	0.0610241	0.0675016	0.0715926	0.0946045	0.120173	0.108412	0.113525	0.127333	0.121707	0.384554	0.441317	0.367168	0.49808	0.540524	0.729733	0.749165	0.703141	0.853486	0.982352	1.21963	1.24469	1.62669	1.66913	1.95806	2.06238	2.17232	2.4725	2.51034	2.73432	2.80438	2.96751	3.09536	3.34286	10.8491	11.3247	11.6631	12.5184	12.7112	13.5948	13.8038	14.8678	15.8366
'LUX'	NaN	NaN	NaN	NaN	NaN	NaN	NaN	NaN	NaN	NaN	NaN	NaN	NaN	NaN	NaN	NaN	NaN	NaN	NaN	NaN	NaN	NaN	NaN	NaN	NaN	NaN	NaN	NaN	NaN	NaN	NaN	NaN	NaN	NaN	NaN	NaN	NaN	NaN	NaN	NaN	1.34535	1.37124	1.39776	1.42491	1.45272	1.48121	1.51042	1.54035	1.57106
'LVA'	0.0104133	0.0146458	0.0188783	0.0231108	0.0273433	0.0315758	0.0358307	0.0400856	0.0443405	0.0470278	0.0621438	0.0789395	0.0712135	0.0745726	0.0836423	0.0799472	0.252606	0.289893	0.241185	0.327179	0.35506	0.479347	0.492112	0.46188	0.560638	0.645288	0.801152	0.817611	1.06854	1.09642	1.28621	1.35474	1.42696	1.62414	1.649	1.79613	1.84215	1.9493	2.03328	2.19586	8.19013	8.52346	8.76718	9.35098	9.5003	10.104	10.2653	10.9889	11.6508
'MAR'	NaN	NaN	NaN	NaN	NaN	NaN	NaN	NaN	NaN	NaN	NaN	NaN	NaN	NaN	NaN	NaN	NaN	NaN	NaN	NaN	NaN	NaN	NaN	NaN	NaN	NaN	NaN	NaN	NaN	NaN	NaN	NaN	NaN	NaN	NaN	NaN	NaN	NaN	NaN	NaN	5.98559	6.08935	6.19514	6.30301	6.413	6.52518	6.63958	6.75627	6.8753
'MDA'	NaN	NaN	NaN	NaN	NaN	NaN	NaN	NaN	NaN	NaN	NaN	NaN	NaN	NaN	NaN	NaN	NaN	NaN	NaN	NaN	NaN	NaN	NaN	NaN	NaN	NaN	NaN	NaN	NaN	NaN	NaN	NaN	NaN	NaN	NaN	NaN	NaN	NaN	NaN	NaN	0.401257	0.410873	0.42084	0.431172	0.441884	0.45299	0.464505	0.476446	0.48883
'MDG'	NaN	NaN	NaN	NaN	NaN	NaN	NaN	NaN	NaN	NaN	NaN	NaN	NaN	NaN	NaN	NaN	NaN	NaN	NaN	NaN	NaN	NaN	NaN	NaN	NaN	NaN	NaN	NaN	NaN	NaN	NaN	NaN	NaN	NaN	NaN	NaN	NaN	NaN	NaN	NaN	0.299535	0.317247	0.342635	0.351735	0.372054	0.385813	0.423671	0.468524	0.505784
'MDV'	NaN	NaN	NaN	NaN	NaN	NaN	NaN	NaN	NaN	NaN	NaN	NaN	NaN	NaN	NaN	NaN	NaN	NaN	NaN	NaN	NaN	NaN	NaN	NaN	NaN	NaN	NaN	NaN	NaN	NaN	0	0.00748072	0.0149614	0.0224422	0.0299229	0.0374036	0.052365	0.0673265	0.0822879	0.0972493	3.38618	3.38955	3.39267	3.49831	3.72976	3.73161	3.79369	3.68215	3.91592
'MEX'	NaN	NaN	NaN	NaN	NaN	NaN	NaN	NaN	NaN	NaN	NaN	NaN	NaN	NaN	NaN	NaN	NaN	NaN	NaN	NaN	NaN	NaN	NaN	NaN	NaN	NaN	NaN	NaN	NaN	NaN	NaN	NaN	NaN	NaN	NaN	NaN	NaN	NaN	NaN	NaN	2.93603	2.98233	3.02937	3.07715	3.1257	3.17502	3.22512	3.27602	3.32773
'MKD'	NaN	NaN	NaN	NaN	NaN	NaN	NaN	NaN	NaN	NaN	NaN	NaN	NaN	NaN	NaN	NaN	NaN	NaN	NaN	NaN	NaN	NaN	NaN	NaN	NaN	NaN	NaN	NaN	NaN	NaN	NaN	NaN	NaN	NaN	NaN	NaN	NaN	NaN	NaN	NaN	2.24646	2.33313	2.4234	2.51743	2.61538	2.71743	2.82375	2.93454	3.04998
'MLI'	NaN	NaN	NaN	NaN	NaN	NaN	NaN	NaN	NaN	NaN	NaN	NaN	NaN	NaN	NaN	NaN	NaN	NaN	NaN	NaN	NaN	NaN	NaN	NaN	NaN	NaN	NaN	NaN	NaN	NaN	NaN	NaN	NaN	NaN	NaN	NaN	NaN	NaN	NaN	NaN	10.0815	10.1289	10.1769	10.2256	10.2749	10.325	10.3758	10.4274	10.4797
'MLT'	NaN	NaN	NaN	NaN	NaN	NaN	NaN	NaN	NaN	NaN	NaN	NaN	NaN	NaN	NaN	NaN	NaN	NaN	NaN	NaN	NaN	NaN	NaN	NaN	NaN	NaN	NaN	NaN	NaN	NaN	NaN	NaN	NaN	NaN	NaN	NaN	NaN	NaN	NaN	NaN	22.3154	22.8425	23.385	23.9434	24.5183	25.1102	25.7199	26.3478	26.9947
'MNG'	NaN	NaN	NaN	NaN	NaN	NaN	NaN	NaN	NaN	NaN	NaN	NaN	NaN	NaN	NaN	NaN	NaN	NaN	NaN	NaN	NaN	NaN	NaN	NaN	NaN	NaN	NaN	NaN	NaN	NaN	NaN	NaN	NaN	NaN	NaN	NaN	NaN	NaN	NaN	NaN	2.79043	2.83552	2.88138	2.92805	2.97553	3.02385	3.07301	3.12304	3.17396
'MOZ'	NaN	NaN	NaN	NaN	NaN	NaN	NaN	NaN	NaN	NaN	NaN	NaN	NaN	NaN	NaN	NaN	NaN	NaN	NaN	NaN	NaN	NaN	NaN	NaN	NaN	NaN	NaN	NaN	NaN	NaN	NaN	NaN	NaN	NaN	NaN	NaN	NaN	NaN	NaN	NaN	1.22577	1.26422	1.30406	1.34534	1.38813	1.43247	1.47842	1.52606	1.57544
'MRT'	NaN	NaN	NaN	NaN	NaN	NaN	NaN	NaN	NaN	NaN	NaN	NaN	NaN	NaN	NaN	NaN	NaN	NaN	NaN	NaN	NaN	NaN	NaN	NaN	NaN	NaN	NaN	NaN	NaN	NaN	NaN	NaN	NaN	NaN	NaN	NaN	NaN	NaN	NaN	NaN	5.24749	5.37362	5.5035	5.63726	5.77503	5.91696	6.06318	6.21385	6.36913
'MUS'	NaN	NaN	NaN	NaN	NaN	NaN	NaN	NaN	NaN	NaN	NaN	NaN	NaN	NaN	NaN	NaN	NaN	NaN	NaN	NaN	NaN	NaN	NaN	NaN	NaN	NaN	NaN	NaN	NaN	NaN	NaN	NaN	NaN	NaN	NaN	NaN	NaN	NaN	NaN	NaN	0.508272	0.51865	0.535226	0.529944	0.549161	0.577021	0.589128	0.585483	0.605125
'MWI'	NaN	NaN	NaN	NaN	NaN	NaN	NaN	NaN	NaN	NaN	NaN	NaN	NaN	NaN	NaN	NaN	NaN	NaN	NaN	NaN	NaN	NaN	NaN	NaN	NaN	NaN	NaN	NaN	NaN	NaN	NaN	NaN	NaN	NaN	NaN	NaN	NaN	NaN	NaN	NaN	5.32355	5.41503	5.50826	5.60327	5.70011	5.79881	5.89941	6.00197	6.10652
'MYS'	NaN	NaN	NaN	NaN	NaN	NaN	NaN	NaN	NaN	NaN	NaN	NaN	NaN	NaN	NaN	NaN	NaN	NaN	NaN	NaN	NaN	NaN	NaN	NaN	NaN	NaN	NaN	NaN	NaN	NaN	NaN	NaN	NaN	NaN	NaN	NaN	NaN	NaN	NaN	NaN	6.18033	6.29995	6.42236	6.54767	6.67595	6.80731	6.94184	7.07967	7.2209
'NAM'	NaN	NaN	NaN	NaN	NaN	NaN	NaN	NaN	NaN	NaN	NaN	NaN	NaN	NaN	NaN	NaN	NaN	NaN	NaN	NaN	NaN	NaN	NaN	NaN	NaN	NaN	NaN	NaN	NaN	NaN	NaN	NaN	NaN	NaN	NaN	NaN	NaN	NaN	NaN	NaN	1.36368	1.38983	1.4167	1.44434	1.4728	1.50216	1.53248	1.56386	1.59641
'NER'	NaN	NaN	NaN	NaN	NaN	NaN	NaN	NaN	NaN	NaN	NaN	NaN	NaN	NaN	NaN	NaN	NaN	NaN	NaN	NaN	NaN	NaN	NaN	NaN	NaN	NaN	NaN	NaN	NaN	NaN	NaN	NaN	NaN	NaN	NaN	NaN	NaN	NaN	NaN	NaN	0.719261	0.790358	0.869366	0.957206	1.05491	1.16363	1.28466	1.41945	1.5696
'NGA'	1.31178	1.30411	1.57383	1.74393	2.48717	1.94468	1.97533	1.76385	1.55084	1.47422	2.00598	1.842	2.37223	1.70868	1.42365	1.60907	1.76385	1.69029	1.77304	1.82821	2.06727	2.0826	2.22971	2.15003	1.98299	2.26649	2.5975	2.63888	2.79672	3.01586	3.33461	3.3576	3.40051	3.76829	3.77136	3.93993	4.02268	4.09317	4.54218	4.43797	8.03167	8.8643	8.78086	9.00927	9.25427	9.44587	10.0076	10.471	10.6208
'NIC'	0.309633	0.334078	0.334078	0.366671	0.521488	0.570377	0.676304	0.676304	0.594822	0.725194	0.74149	0.953345	0.822973	0.806676	1.06742	1.05112	1.15705	1.37705	1.40965	1.23038	1.4015	1.36076	1.45854	1.46668	1.81706	2.28151	2.01262	2.71337	2.42003	2.54225	2.77855	2.87633	3.14522	3.38967	3.47115	3.96819	3.87856	3.74004	4.32672	4.93784	6.97291	7.82958	8.05644	8.16717	9.27843	9.7528	10.0388	10.7643	10.9194
'NLD'	NaN	NaN	NaN	NaN	NaN	NaN	NaN	NaN	NaN	NaN	NaN	NaN	NaN	NaN	NaN	NaN	NaN	NaN	NaN	NaN	NaN	NaN	NaN	NaN	NaN	NaN	NaN	NaN	NaN	NaN	NaN	NaN	NaN	NaN	NaN	NaN	NaN	NaN	NaN	NaN	43.2057	43.4132	43.6223	43.833	44.0454	44.2593	44.475	44.6924	44.9116
'NOR'	NaN	NaN	NaN	NaN	NaN	NaN	NaN	NaN	NaN	NaN	NaN	NaN	NaN	NaN	NaN	NaN	NaN	NaN	NaN	NaN	NaN	NaN	NaN	NaN	NaN	NaN	NaN	NaN	0.546044	0.776845	1.00765	1.13149	1.27223	1.42422	1.62687	1.73383	1.81264	1.90271	2.09411	2.01529	17.0584	16.8518	16.5628	16.3264	16.1369	15.8758	15.8246	15.7184	15.6811
'NPL'	NaN	NaN	NaN	NaN	NaN	NaN	NaN	NaN	NaN	NaN	NaN	NaN	NaN	NaN	NaN	NaN	NaN	NaN	NaN	NaN	NaN	NaN	NaN	NaN	NaN	NaN	NaN	NaN	NaN	NaN	NaN	NaN	NaN	NaN	NaN	NaN	NaN	NaN	NaN	NaN	0.617579	0.620003	0.622502	0.625083	0.627754	0.630524	0.633403	0.6364	0.639528
'NZL'	NaN	NaN	NaN	NaN	NaN	NaN	NaN	NaN	NaN	NaN	NaN	NaN	NaN	NaN	NaN	NaN	NaN	NaN	NaN	NaN	NaN	NaN	NaN	NaN	NaN	NaN	NaN	NaN	NaN	NaN	NaN	NaN	NaN	NaN	NaN	NaN	NaN	NaN	NaN	NaN	13.4999	13.5673	13.6354	13.7043	13.774	13.8445	13.916	13.9884	14.0618
'OMN'	NaN	NaN	NaN	NaN	NaN	NaN	NaN	NaN	NaN	NaN	NaN	NaN	NaN	NaN	NaN	NaN	NaN	NaN	NaN	NaN	NaN	NaN	NaN	NaN	NaN	NaN	NaN	NaN	NaN	NaN	NaN	NaN	NaN	NaN	NaN	NaN	NaN	NaN	NaN	NaN	0.344813	0.37147	0.400916	0.433472	0.469495	0.509385	0.553589	0.602607	0.656998
'PAK'	NaN	NaN	NaN	NaN	NaN	NaN	NaN	NaN	NaN	NaN	NaN	NaN	NaN	NaN	NaN	NaN	NaN	NaN	NaN	NaN	NaN	NaN	NaN	NaN	NaN	NaN	NaN	NaN	NaN	NaN	NaN	NaN	NaN	NaN	0.00469851	0.00469851	0.00939702	0.00939702	0.00939702	0.00939702	0.40257	0.483348	0.544221	0.562106	0.598541	0.649339	0.705672	0.768181	0.898658
'PAN'	NaN	NaN	NaN	NaN	NaN	NaN	NaN	NaN	NaN	NaN	NaN	NaN	NaN	NaN	NaN	NaN	NaN	NaN	NaN	NaN	NaN	NaN	NaN	NaN	NaN	NaN	NaN	NaN	NaN	NaN	NaN	NaN	NaN	NaN	NaN	NaN	NaN	NaN	NaN	NaN	5.94974	6.02182	6.09486	6.16888	6.24388	6.31989	6.39691	6.47498	6.5541
'PER'	NaN	NaN	NaN	NaN	NaN	NaN	NaN	NaN	NaN	NaN	NaN	NaN	NaN	NaN	NaN	NaN	NaN	NaN	NaN	NaN	NaN	NaN	NaN	NaN	NaN	NaN	NaN	NaN	NaN	NaN	NaN	NaN	NaN	NaN	NaN	NaN	NaN	NaN	NaN	NaN	3.43913	3.45672	3.47803	3.50314	3.53217	3.56521	3.60239	3.64382	3.68964
'PHL'	1.03275	1.11546	1.3317	1.39196	1.54085	1.81262	2.03713	2.16593	2.48497	2.29355	2.41407	2.47316	2.83946	3.2424	3.61816	4.00573	3.91947	4.28696	4.87541	5.03493	5.37406	6.11849	6.65377	7.20795	7.90039	7.75859	7.92993	7.46082	7.84722	8.54202	8.49711	8.4593	8.78661	9.65157	10.0628	10.513	10.7812	10.8604	12.094	13.0665	15.2941	16.3939	15.6506	16.3562	16.5868	17.51	18.7049	19.4614	20.9894
'PNG'	NaN	NaN	NaN	NaN	NaN	NaN	NaN	NaN	NaN	NaN	NaN	NaN	NaN	NaN	NaN	NaN	NaN	NaN	NaN	NaN	NaN	NaN	NaN	NaN	NaN	NaN	NaN	NaN	NaN	NaN	NaN	NaN	NaN	NaN	NaN	NaN	NaN	NaN	NaN	NaN	NaN	NaN	NaN	NaN	NaN	NaN	NaN	NaN	NaN
'POL'	NaN	NaN	NaN	NaN	NaN	NaN	NaN	NaN	NaN	NaN	NaN	NaN	NaN	NaN	NaN	NaN	NaN	NaN	NaN	NaN	0.0381517	0.0635862	0.902924	1.25901	0.922	2.0284	1.99025	1.16363	1.11276	1.22721	1.52607	1.54515	1.88215	1.97753	2.08563	1.93302	2.1365	2.20008	2.37177	2.72785	6.95961	7.22824	7.31453	7.18081	7.8259	7.88326	8.14828	8.51986	9.20848
'PRI'	NaN	NaN	NaN	NaN	NaN	NaN	NaN	NaN	NaN	NaN	NaN	NaN	NaN	NaN	NaN	NaN	NaN	NaN	NaN	NaN	NaN	NaN	NaN	NaN	NaN	NaN	NaN	NaN	NaN	NaN	NaN	NaN	NaN	NaN	NaN	NaN	NaN	NaN	NaN	NaN	0.679195	0.752849	0.834965	0.926537	1.02868	1.14264	1.26982	1.41177	1.57025
'PRT'	NaN	NaN	NaN	NaN	NaN	NaN	NaN	0	0.00334241	0.00334241	0.00334241	0.00668482	0.0100272	0.0100272	0.0133696	0.0133696	0.0167121	0.0200545	0.0233969	0.0233969	0.0334241	0.0367665	0.0367665	0.0401089	0.0401089	0.0434513	0.0434513	0.0434513	0.0434513	0.0434513	0.0434513	0.0467938	0.203887	0.371008	0.431171	0.411117	0.441198	0.481307	0.574895	0.588264	6.34083	6.56249	6.44924	6.48215	6.36019	6.36726	6.3862	6.54051	6.91696
'PRY'	0.00339746	0.00477836	0.00615926	0.00754016	0.00892107	0.010302	0.0116902	0.0130784	0.0144666	0.0153434	0.0202752	0.0257549	0.0232342	0.0243302	0.0272893	0.0260837	0.0824158	0.0945808	0.0786895	0.106746	0.115842	0.156393	0.160557	0.150694	0.182915	0.210533	0.261385	0.266755	0.348623	0.357719	0.419641	0.441998	0.465561	0.529894	0.538004	0.586007	0.601021	0.635982	0.663381	0.716425	3.65911	3.78538	3.88323	4.09292	4.16182	4.38001	4.455	4.71471	4.95566
'ROU'	NaN	NaN	NaN	NaN	NaN	NaN	NaN	NaN	NaN	NaN	NaN	NaN	NaN	NaN	NaN	NaN	NaN	NaN	NaN	NaN	NaN	NaN	NaN	NaN	NaN	NaN	NaN	NaN	NaN	NaN	NaN	NaN	NaN	NaN	NaN	NaN	NaN	NaN	NaN	NaN	3.0967	3.18434	3.27493	3.36857	3.46538	3.56547	3.66897	3.776	3.88669
'RUS'	NaN	NaN	NaN	NaN	NaN	NaN	NaN	NaN	NaN	NaN	NaN	NaN	NaN	NaN	NaN	NaN	NaN	NaN	NaN	NaN	NaN	NaN	NaN	NaN	NaN	NaN	NaN	NaN	NaN	NaN	NaN	NaN	NaN	NaN	NaN	NaN	NaN	NaN	NaN	NaN	1.00162	1.00596	1.01033	1.01473	1.01917	1.02364	1.02815	1.0327	1.03729
'RWA'	NaN	NaN	NaN	NaN	NaN	NaN	NaN	NaN	NaN	NaN	NaN	NaN	NaN	NaN	NaN	NaN	NaN	NaN	NaN	NaN	NaN	NaN	NaN	NaN	NaN	NaN	NaN	NaN	NaN	NaN	NaN	NaN	NaN	NaN	NaN	NaN	NaN	NaN	NaN	NaN	1.41085	1.44076	1.47145	1.50293	1.53524	1.5684	1.60244	1.63738	1.67326
'RotW'	NaN	NaN	NaN	NaN	NaN	NaN	NaN	NaN	NaN	NaN	NaN	NaN	NaN	NaN	NaN	NaN	NaN	NaN	NaN	NaN	NaN	NaN	NaN	NaN	NaN	NaN	NaN	NaN	NaN	NaN	NaN	NaN	NaN	NaN	NaN	NaN	NaN	NaN	NaN	NaN	1.79487	1.82499	1.85572	1.88706	1.91903	1.95166	1.98496	2.01894	2.05362
'SAU'	NaN	NaN	NaN	NaN	NaN	NaN	NaN	NaN	NaN	NaN	NaN	NaN	NaN	NaN	NaN	NaN	NaN	NaN	NaN	NaN	NaN	NaN	NaN	NaN	NaN	NaN	NaN	NaN	NaN	NaN	NaN	NaN	NaN	NaN	NaN	NaN	NaN	NaN	NaN	NaN	0.490094	0.506286	0.523094	0.540542	0.558656	0.577463	0.596991	0.617269	0.638328
'SDN'	NaN	NaN	NaN	NaN	NaN	NaN	NaN	NaN	NaN	NaN	NaN	NaN	NaN	NaN	NaN	NaN	NaN	NaN	NaN	NaN	NaN	NaN	NaN	NaN	NaN	NaN	NaN	NaN	NaN	NaN	NaN	NaN	NaN	NaN	NaN	NaN	NaN	NaN	NaN	NaN	15.4824	15.331	15.1914	15.0634	14.9472	14.8428	14.7503	14.6698	14.6013
'SEN'	NaN	NaN	NaN	NaN	NaN	NaN	NaN	NaN	NaN	NaN	NaN	NaN	NaN	NaN	NaN	NaN	NaN	NaN	NaN	NaN	NaN	NaN	NaN	NaN	NaN	NaN	NaN	NaN	NaN	NaN	NaN	NaN	NaN	NaN	NaN	NaN	NaN	NaN	NaN	NaN	2.02966	2.07514	2.1219	2.16999	2.21944	2.27032	2.32265	2.3765	2.43192
'SGP'	NaN	NaN	NaN	NaN	NaN	NaN	NaN	NaN	NaN	NaN	NaN	NaN	NaN	NaN	NaN	NaN	NaN	NaN	NaN	NaN	NaN	NaN	NaN	NaN	NaN	NaN	NaN	NaN	NaN	NaN	NaN	NaN	NaN	NaN	NaN	NaN	NaN	NaN	NaN	NaN	0.824021	0.880249	0.941559	1.00849	1.08165	1.1617	1.2494	1.34558	1.45118
'SLB'	NaN	NaN	NaN	NaN	NaN	NaN	NaN	NaN	NaN	NaN	NaN	NaN	NaN	NaN	NaN	NaN	NaN	NaN	NaN	NaN	NaN	NaN	NaN	NaN	NaN	NaN	NaN	NaN	NaN	NaN	NaN	NaN	NaN	NaN	NaN	NaN	NaN	NaN	NaN	NaN	NaN	NaN	NaN	NaN	NaN	NaN	NaN	NaN	NaN
'SLE'	NaN	NaN	NaN	NaN	NaN	NaN	NaN	NaN	NaN	NaN	NaN	NaN	NaN	NaN	NaN	NaN	NaN	NaN	NaN	NaN	NaN	NaN	NaN	NaN	NaN	NaN	NaN	NaN	NaN	NaN	0	0.00348443	0.00696887	0.0104533	0.0139377	0.0174222	0.024391	0.0313599	0.0383288	0.0452977	0.0522665	0.0609776	0.0675109	0.119777	0.228666	0.228666	0.254799	0.198177	0.300533
'SLV'	NaN	NaN	NaN	NaN	NaN	NaN	NaN	NaN	NaN	NaN	NaN	NaN	NaN	NaN	NaN	NaN	NaN	NaN	NaN	NaN	NaN	NaN	NaN	NaN	NaN	NaN	NaN	NaN	NaN	NaN	NaN	NaN	NaN	NaN	NaN	NaN	NaN	NaN	NaN	NaN	1.09667	1.12997	1.16446	1.20018	1.23717	1.2755	1.3152	1.35633	1.39895
'SOM'	NaN	NaN	NaN	NaN	NaN	NaN	NaN	NaN	NaN	NaN	NaN	NaN	NaN	NaN	NaN	NaN	NaN	NaN	NaN	NaN	NaN	NaN	NaN	NaN	NaN	NaN	NaN	NaN	NaN	NaN	NaN	NaN	NaN	NaN	NaN	NaN	NaN	NaN	NaN	NaN	1.33291	1.42422	1.52362	1.63193	1.75009	1.87913	2.02019	2.17456	2.34365
'SRB'	NaN	NaN	NaN	NaN	NaN	NaN	NaN	NaN	NaN	NaN	0.127973	0.420732	0.715245	1.00976	1.30427	1.59878	1.89329	2.18605	2.48057	2.77508	3.06959	3.3641	3.65686	3.95138	4.24589	4.5404	7.84841	8.24635	8.64429	9.28942	9.84163	10.3938	10.6287	11.3528	11.7262	12.3117	12.9428	13.5949	14.5714	15.4268	18.0925	18.6559	18.875	19.2231	19.6334	20.2899	20.7244	21.8257	22.2578
'STP'	NaN	NaN	NaN	NaN	NaN	NaN	NaN	NaN	NaN	NaN	NaN	NaN	NaN	NaN	NaN	NaN	NaN	NaN	NaN	NaN	NaN	NaN	NaN	NaN	NaN	NaN	NaN	NaN	NaN	NaN	0	0.00414942	0.00829884	0.0124483	0.0165977	0.0207471	0.0290459	0.0373448	0.0456436	0.0539425	1.6074	1.5731	1.53902	1.56211	1.65523	1.62118	1.62065	1.52388	1.61867
'SUR'	0.282997	0.303579	0.303579	0.319015	0.473377	0.442504	0.668902	0.859282	0.720356	1.05995	1.05481	1.35839	1.38411	1.38411	1.45615	1.51789	1.5642	1.45615	1.71856	1.52818	1.88322	2.01185	2.4029	2.43892	2.6293	3.19529	3.4114	3.61207	3.06151	3.10782	3.97225	3.86419	4.4199	4.51766	4.98589	5.37694	5.26889	5.34092	5.96352	6.96173	11.2311	11.901	12.0729	12.3391	13.436	13.7747	14.3231	15.5863	16.5054
'SVK'	NaN	NaN	NaN	NaN	NaN	NaN	NaN	NaN	NaN	NaN	NaN	NaN	NaN	NaN	NaN	NaN	NaN	NaN	NaN	NaN	NaN	NaN	NaN	NaN	NaN	NaN	NaN	NaN	NaN	NaN	NaN	NaN	NaN	NaN	NaN	NaN	NaN	NaN	NaN	NaN	3.64059	3.70198	3.76462	3.82854	3.8938	3.96047	4.0286	4.09829	4.16963
'SVN'	NaN	NaN	NaN	NaN	NaN	NaN	NaN	NaN	NaN	NaN	NaN	NaN	NaN	NaN	NaN	NaN	NaN	NaN	NaN	NaN	NaN	NaN	NaN	NaN	NaN	NaN	NaN	NaN	NaN	NaN	NaN	NaN	NaN	NaN	NaN	NaN	NaN	NaN	NaN	NaN	1.06407	1.06743	1.07081	1.07422	1.07766	1.08114	1.08465	1.08819	1.09177
'SWE'	NaN	NaN	NaN	NaN	NaN	NaN	NaN	NaN	NaN	NaN	NaN	NaN	NaN	NaN	NaN	NaN	NaN	NaN	NaN	NaN	NaN	NaN	NaN	NaN	NaN	NaN	NaN	NaN	NaN	NaN	NaN	NaN	NaN	NaN	NaN	NaN	NaN	NaN	NaN	NaN	2.51515	2.55837	2.60241	2.64729	2.69304	2.73966	2.78719	2.83564	2.88503
'SWZ'	NaN	NaN	NaN	NaN	NaN	NaN	NaN	NaN	NaN	NaN	NaN	NaN	NaN	NaN	NaN	NaN	NaN	NaN	NaN	NaN	NaN	NaN	NaN	NaN	NaN	NaN	NaN	NaN	NaN	NaN	NaN	NaN	NaN	NaN	NaN	NaN	NaN	NaN	NaN	NaN	1.86056	1.90469	1.95009	1.99681	2.0449	2.09439	2.14535	2.19782	2.25184
'SYR'	NaN	NaN	NaN	NaN	NaN	NaN	NaN	NaN	NaN	NaN	NaN	NaN	NaN	NaN	NaN	NaN	NaN	NaN	NaN	NaN	NaN	NaN	NaN	NaN	NaN	NaN	NaN	NaN	NaN	NaN	NaN	NaN	NaN	NaN	NaN	NaN	NaN	NaN	NaN	NaN	4.69346	4.74791	4.803	4.85875	4.91516	4.97224	5.03	5.08844	5.14759
'TCD'	0.000895136	0.00125897	0.00162279	0.00198662	0.00235045	0.00271428	0.00308004	0.00344579	0.00381155	0.00404255	0.00534194	0.00678571	0.00612157	0.00641033	0.00718996	0.00687233	0.0217143	0.0249194	0.0207325	0.0281246	0.0305212	0.0412051	0.0423024	0.0397036	0.048193	0.0554695	0.0688677	0.0702826	0.0918525	0.0942491	0.110564	0.116454	0.122662	0.139612	0.141749	0.154396	0.158352	0.167564	0.174782	0.188758	5.98768	6.09211	6.19015	6.31875	6.4114	6.54453	6.64112	6.78758	6.93034
'TGO'	0.00090187	0.00126844	0.001635	0.00200157	0.00236813	0.0027347	0.00310321	0.00347171	0.00384022	0.00407296	0.00538212	0.00683675	0.00616762	0.00645855	0.00724405	0.00692403	0.0218776	0.0251069	0.0208885	0.0283362	0.0307508	0.0415151	0.0426206	0.0400023	0.0485555	0.0558868	0.0693858	0.0708113	0.0925435	0.0949581	0.111395	0.11733	0.123585	0.140663	0.142815	0.155558	0.159544	0.168824	0.176097	0.190178	1.29876	1.34346	1.38138	1.44981	1.48177	1.55435	1.59001	1.67589	1.75811
'THA'	NaN	NaN	NaN	NaN	NaN	NaN	NaN	NaN	NaN	NaN	NaN	NaN	NaN	NaN	NaN	NaN	NaN	NaN	NaN	NaN	NaN	NaN	NaN	NaN	NaN	NaN	NaN	NaN	NaN	NaN	NaN	NaN	NaN	NaN	NaN	NaN	NaN	NaN	NaN	NaN	2.50259	2.56436	2.62801	2.69363	2.76128	2.83103	2.90297	2.97716	3.0537
'TJK'	NaN	NaN	NaN	NaN	NaN	NaN	NaN	NaN	NaN	NaN	NaN	NaN	NaN	NaN	NaN	NaN	NaN	NaN	NaN	NaN	NaN	NaN	NaN	NaN	NaN	NaN	NaN	NaN	NaN	NaN	NaN	NaN	NaN	NaN	NaN	NaN	NaN	NaN	NaN	NaN	6.11409	6.12033	6.13147	6.14756	6.1687	6.19495	6.2264	6.26314	6.30526
'TKM'	NaN	NaN	NaN	NaN	NaN	NaN	NaN	NaN	NaN	NaN	NaN	NaN	NaN	NaN	NaN	NaN	NaN	NaN	NaN	NaN	NaN	NaN	NaN	NaN	NaN	NaN	NaN	NaN	NaN	NaN	NaN	NaN	NaN	NaN	NaN	NaN	NaN	NaN	NaN	NaN	0.0510279	0.0529299	0.0549631	0.0571408	0.0594775	0.0619897	0.0646954	0.067615	0.0707712
'TLS'	NaN	NaN	NaN	NaN	NaN	NaN	NaN	NaN	NaN	NaN	NaN	NaN	NaN	NaN	NaN	NaN	NaN	NaN	NaN	NaN	NaN	NaN	NaN	NaN	NaN	NaN	NaN	NaN	NaN	NaN	NaN	NaN	NaN	NaN	NaN	NaN	NaN	NaN	NaN	NaN	0.811354	0.826346	0.841714	0.857481	0.873671	0.890316	0.907449	0.925111	0.943352
'TON'	NaN	NaN	NaN	NaN	NaN	NaN	NaN	NaN	NaN	NaN	NaN	NaN	NaN	NaN	NaN	0.0350795	0.0487691	0.0530471	0.0410687	0.0624586	0.0367907	0.0462023	0.0573251	0.0556139	0.0598919	0.0821374	0.0641698	0.104383	0.0761482	0.0290903	0.0325127	0.0427799	0.0359351	0.0376463	0.0410687	0.0453467	0.0316571	0.0573251	0.0624586	0.0941158	1.28761	1.29978	1.30514	1.31224	1.30825	1.30771	1.32774	1.30159	1.3542
'TTO'	NaN	NaN	NaN	NaN	NaN	NaN	NaN	NaN	NaN	NaN	NaN	NaN	NaN	NaN	NaN	NaN	NaN	NaN	NaN	NaN	NaN	NaN	NaN	NaN	NaN	NaN	NaN	NaN	NaN	NaN	NaN	NaN	NaN	NaN	NaN	NaN	NaN	NaN	NaN	NaN	9.63746	9.84679	10.0617	10.2823	10.5089	10.7416	10.9806	11.2262	11.4785
'TUN'	NaN	NaN	NaN	NaN	NaN	NaN	NaN	NaN	NaN	NaN	NaN	NaN	NaN	NaN	NaN	NaN	NaN	NaN	NaN	NaN	NaN	NaN	NaN	NaN	NaN	NaN	NaN	NaN	NaN	NaN	NaN	NaN	NaN	NaN	NaN	NaN	NaN	NaN	NaN	NaN	1.977	2.01075	2.04514	2.08017	2.11587	2.15224	2.1893	2.22707	2.26557
'TUR'	0.00529676	0.00744964	0.00960251	0.0117554	0.0139083	0.0160611	0.0182254	0.0203897	0.0225539	0.0239208	0.0316097	0.0401529	0.036223	0.0379316	0.0425449	0.0406654	0.128489	0.147455	0.12268	0.166421	0.180602	0.243822	0.250315	0.234937	0.285171	0.328228	0.407509	0.415881	0.543516	0.557697	0.654235	0.689091	0.725827	0.826124	0.838767	0.913606	0.937014	0.991519	1.03423	1.11693	7.18729	7.40442	7.57734	7.9247	8.05262	8.41334	8.55081	8.97625	9.37237
'TZA'	NaN	NaN	NaN	NaN	NaN	NaN	NaN	NaN	NaN	NaN	NaN	NaN	NaN	NaN	NaN	NaN	NaN	NaN	NaN	NaN	NaN	NaN	NaN	NaN	NaN	NaN	NaN	NaN	NaN	NaN	NaN	NaN	NaN	NaN	NaN	NaN	NaN	NaN	NaN	NaN	0.826062	0.915783	1.01585	1.12749	1.25205	1.39105	1.54619	1.71936	1.9127
'UGA'	0.297581	0.370352	0.402798	0.453478	0.49854	0.573734	0.601939	0.617253	0.626177	0.681374	0.713215	0.686773	0.71338	0.82405	0.881892	0.884371	0.890541	1.09552	1.23814	1.40869	1.48273	1.54889	1.89897	2.09745	2.01911	2.04093	1.99691	2.21275	2.16355	2.63813	2.98716	3.16019	3.53908	3.81705	4.02313	4.09188	4.32193	4.62138	5.6211	5.04478	9.80427	10.2494	10.6573	10.7764	10.4069	11.3024	11.3897	11.758	12.515
'UKR'	0.00165466	0.00232719	0.00299973	0.00367227	0.0043448	0.00501734	0.00569344	0.00636953	0.00704563	0.00747264	0.00987456	0.0125434	0.0113157	0.0118495	0.0132906	0.0127035	0.0401387	0.0460635	0.038324	0.0519882	0.0564184	0.0761675	0.0781958	0.073392	0.0890845	0.102535	0.127302	0.129917	0.169789	0.174219	0.204377	0.215265	0.226741	0.258073	0.262023	0.285401	0.292714	0.309741	0.323085	0.348919	2.05264	2.11986	2.17348	2.28185	2.32194	2.43507	2.4788	2.61288	2.73824
'URY'	NaN	NaN	NaN	NaN	NaN	NaN	NaN	NaN	NaN	NaN	NaN	NaN	NaN	NaN	NaN	NaN	NaN	NaN	NaN	NaN	NaN	NaN	NaN	NaN	NaN	NaN	NaN	NaN	NaN	NaN	NaN	NaN	NaN	NaN	NaN	NaN	NaN	NaN	NaN	NaN	0.282558	0.300843	0.320811	0.342648	0.366562	0.392782	0.421568	0.453211	0.488034
'USA'	NaN	NaN	NaN	NaN	NaN	NaN	NaN	NaN	NaN	NaN	NaN	NaN	NaN	NaN	NaN	NaN	NaN	NaN	NaN	NaN	NaN	NaN	NaN	NaN	NaN	NaN	NaN	NaN	NaN	NaN	NaN	NaN	NaN	NaN	NaN	NaN	NaN	NaN	NaN	NaN	0.286574	0.299311	0.313475	0.329233	0.346772	0.366301	0.388053	0.412291	0.439307
'UZB'	NaN	NaN	NaN	NaN	NaN	NaN	NaN	NaN	NaN	NaN	NaN	NaN	NaN	NaN	NaN	NaN	NaN	NaN	NaN	NaN	NaN	NaN	NaN	NaN	NaN	NaN	NaN	NaN	NaN	NaN	NaN	NaN	NaN	NaN	NaN	NaN	NaN	NaN	NaN	NaN	4.39801	4.4514	4.50551	4.65942	4.63245	4.65872	4.75469	4.84642	4.93229
'VCT'	NaN	NaN	NaN	NaN	NaN	NaN	NaN	NaN	NaN	NaN	NaN	NaN	NaN	NaN	NaN	NaN	NaN	NaN	NaN	NaN	NaN	NaN	NaN	NaN	NaN	NaN	NaN	NaN	NaN	NaN	NaN	NaN	NaN	NaN	NaN	NaN	NaN	NaN	NaN	NaN	13.0998	12.9118	12.7321	12.5606	12.3973	12.2422	12.0952	11.9563	11.8256
'VEN'	NaN	NaN	NaN	NaN	NaN	NaN	NaN	NaN	NaN	NaN	NaN	NaN	NaN	NaN	NaN	NaN	NaN	NaN	NaN	NaN	NaN	NaN	NaN	NaN	NaN	NaN	NaN	NaN	NaN	NaN	NaN	NaN	NaN	NaN	NaN	NaN	NaN	NaN	NaN	NaN	7.51226	7.39427	7.28064	7.17132	7.06629	6.9655	6.86893	6.77655	6.68833
'VNM'	NaN	NaN	NaN	NaN	NaN	NaN	NaN	NaN	NaN	NaN	NaN	NaN	NaN	NaN	NaN	NaN	NaN	NaN	NaN	NaN	NaN	NaN	NaN	NaN	NaN	NaN	NaN	NaN	NaN	NaN	NaN	NaN	NaN	NaN	NaN	NaN	NaN	NaN	NaN	NaN	1.68719	1.69158	1.69599	1.70041	1.70487	1.70934	1.71384	1.71837	1.72292
'VUT'	NaN	NaN	NaN	NaN	NaN	NaN	NaN	NaN	NaN	NaN	NaN	NaN	NaN	NaN	NaN	NaN	NaN	NaN	NaN	NaN	NaN	NaN	NaN	NaN	NaN	NaN	NaN	NaN	NaN	NaN	NaN	NaN	NaN	NaN	0.00654435	0.0109072	0.0141794	0.0141794	0.0239959	0.0392661	0.728045	0.738915	0.80457	1.20862	1.40898	1.69036	1.97643	2.14397	2.5355
'WSM'	NaN	NaN	NaN	NaN	NaN	NaN	NaN	NaN	NaN	NaN	NaN	NaN	NaN	NaN	NaN	NaN	NaN	NaN	NaN	NaN	NaN	NaN	NaN	NaN	NaN	NaN	NaN	NaN	NaN	NaN	NaN	NaN	NaN	NaN	NaN	NaN	NaN	NaN	NaN	NaN	60.3134	61.5896	62.8989	64.2423	65.6208	67.0356	68.488	69.979	71.51
'YEM'	NaN	NaN	NaN	NaN	NaN	NaN	NaN	NaN	NaN	NaN	NaN	NaN	NaN	NaN	NaN	NaN	NaN	NaN	NaN	NaN	NaN	NaN	NaN	NaN	NaN	NaN	NaN	NaN	NaN	NaN	NaN	NaN	NaN	NaN	NaN	NaN	NaN	NaN	NaN	NaN	4.52818	4.61356	4.70089	4.79026	4.88174	4.97539	5.07131	5.16958	5.2703
'ZAF'
'ZMB'
'ZWE'
[truncated: 202 more columns]
